# Supplementary material for: Dimethyl 1-cyano­methyl-1H-pyrazole-3,5-dicarboxyl­ate
Source: Acta Crystallogr Sect E Struct Rep Online. 2009 Jun 20;65(Pt 7):o1646. doi: 10.1107/S160053680902306X (PMC2969226; doi:10.1107/S160053680902306X)
Supplement: Supplementary file 2 [file e-65-o1646-Isup2.hkl]

# 
# h,k,l, Fc-squared, Fo-squared, sigma(Fo-squared) and status flag 
# 
data_I
_shelx_title ' qzr in P-1' 
_shelx_refln_list_code          4 
_shelx_F_calc_maximum      140.26 
_exptl_crystal_F_000       232.00 
_reflns_d_resolution_high  0.7709 
 
loop_ 
 _symmetry_equiv_pos_as_xyz 
 'x, y, z' 
 '-x, -y, -z' 
 
_cell_length_a     6.8653 
_cell_length_b     7.7793 
_cell_length_c    11.1334 
_cell_angle_alpha  71.633 
_cell_angle_beta   80.625 
_cell_angle_gamma  68.195 
 
_shelx_F_squared_multiplier     1.000 
 
loop_ 
 _refln_index_h 
 _refln_index_k 
 _refln_index_l 
 _refln_F_squared_calc 
 _refln_F_squared_meas 
 _refln_F_squared_sigma 
 _refln_observed_status 
   1   0   0      113.73      113.39      1.12 o 
   2   0   0      123.86      100.50      1.59 o 
   3   0   0      549.45      536.25      4.35 o 
   4   0   0       41.34       42.26      1.70 o 
   5   0   0        0.00        0.15      0.58 o 
   6   0   0        8.42        8.29      1.22 o 
   7   0   0        3.43        2.08      1.28 o 
   8   0   0        1.61        0.33      1.31 o 
  -7   1   0        1.68        2.08      0.89 o 
  -6   1   0        0.62        1.41      0.91 o 
  -5   1   0        4.83        3.46      0.77 o 
  -4   1   0        0.55        2.22      1.33 o 
  -3   1   0       50.59       49.54      2.60 o 
  -2   1   0       73.20       68.10      1.24 o 
  -1   1   0      396.50      376.39      2.87 o 
   0   1   0     1407.33     1289.79      8.13 o 
   1   1   0      400.75      332.24      2.50 o 
   2   1   0      402.35      425.60      3.24 o 
   3   1   0        2.13        2.18      0.62 o 
   4   1   0        3.52        4.38      0.66 o 
   5   1   0       40.28       43.96      2.70 o 
   6   1   0        3.53        0.43      1.08 o 
   7   1   0        1.15        0.15      0.64 o 
   8   1   0        1.05        2.70      1.36 o 
  -7   2   0        3.56        4.62      1.91 o 
  -6   2   0        0.72        1.31      1.17 o 
  -5   2   0       56.15       64.60      7.76 o 
  -4   2   0        0.99        2.55      0.89 o 
  -3   2   0      255.35      281.04     10.02 o 
  -2   2   0      264.85      258.19      4.37 o 
  -1   2   0       19.92       14.01      0.88 o 
   0   2   0      113.94       91.52      1.75 o 
   1   2   0     1117.92      989.94      6.82 o 
   2   2   0     1010.64     1007.39      7.18 o 
   3   2   0      120.89      129.57      4.43 o 
   4   2   0       79.62       87.10      2.07 o 
   5   2   0        0.57        1.61      0.70 o 
   6   2   0        1.71        2.03      1.43 o 
   7   2   0        3.54        2.04      1.15 o 
   8   2   0        0.10       -0.04      0.90 o 
  -6   3   0        5.03        3.80      1.81 o 
  -5   3   0        0.36        2.41      1.72 o 
  -4   3   0        4.36        3.62      1.48 o 
  -3   3   0        2.80        5.09      1.43 o 
  -2   3   0       95.39       94.49      3.97 o 
  -1   3   0       56.56       69.51      1.84 o 
   0   3   0      425.39      429.81      5.10 o 
   1   3   0       94.19       91.27      1.59 o 
   2   3   0       77.41       71.13      1.39 o 
   3   3   0      173.18      158.20      2.63 o 
   4   3   0        0.00        0.95      0.37 o 
   5   3   0        1.10        0.48      0.90 o 
   6   3   0        0.56       -0.54      0.57 o 
   7   3   0        0.14       -0.04      0.71 o 
   8   3   0        0.04       -0.29      0.96 o 
  -6   4   0        0.46       -1.31      1.31 o 
  -5   4   0       18.79       19.66      4.18 o 
  -4   4   0       42.77       36.07      4.97 o 
  -3   4   0       15.75       16.72      2.55 o 
  -2   4   0        1.61        1.67      0.94 o 
  -1   4   0       27.05       24.40      2.32 o 
   0   4   0       89.85       98.31      2.93 o 
   1   4   0       28.34       24.46      1.30 o 
   2   4   0      159.29      153.53      2.84 o 
   3   4   0       38.03       36.63      2.06 o 
   4   4   0        0.44        0.42      0.54 o 
   5   4   0        8.43        8.31      1.47 o 
   6   4   0        1.94        3.29      2.99 o 
   7   4   0        4.44        4.23      2.38 o 
   8   4   0        0.11        2.62      1.52 o 
  -5   5   0        7.81        5.43      3.02 o 
  -4   5   0       22.45       20.45      4.86 o 
  -3   5   0        2.21        1.62      1.74 o 
  -2   5   0        3.32        4.16      2.70 o 
  -1   5   0       10.41        8.14      1.56 o 
   0   5   0        0.73        0.66      0.57 o 
   1   5   0       23.14       23.53      1.38 o 
   2   5   0      192.67      209.66      4.49 o 
   3   5   0       47.67       48.70      1.61 o 
   4   5   0       16.69       19.92      2.49 o 
   5   5   0        2.00        3.41      1.17 o 
   6   5   0       11.75       11.52      1.88 o 
   7   5   0        5.51        4.75      1.38 o 
   8   5   0        0.12        0.42      1.17 o 
  -4   6   0        5.77        3.76      1.83 o 
  -3   6   0        3.19        4.99      1.92 o 
  -2   6   0        0.55       -1.17      1.17 o 
  -1   6   0       16.71       18.22      2.81 o 
   0   6   0       26.07       26.89      1.92 o 
   1   6   0       42.90       39.46      2.19 o 
   2   6   0       54.77       53.23      2.62 o 
   3   6   0        0.12        1.18      1.35 o 
   4   6   0       30.55       27.47      2.49 o 
   5   6   0        5.82        6.19      2.88 o 
   6   6   0        4.58        2.84      1.44 o 
   7   6   0        1.28        1.21      1.25 o 
   8   6   0        0.26        2.06      2.57 o 
  -3   7   0        0.03        1.26      1.53 o 
  -2   7   0        0.16        1.66      1.44 o 
  -1   7   0       10.69        9.93      1.86 o 
   0   7   0        4.80        3.64      1.66 o 
   1   7   0      121.94      118.78      6.10 o 
   2   7   0        1.63        0.81      0.63 o 
   3   7   0        6.27        7.42      1.53 o 
   4   7   0       74.12       87.83     13.14 o 
   5   7   0        5.73        4.01      1.58 o 
   6   7   0        8.70        7.35      1.94 o 
   7   7   0        0.66        1.73      1.42 o 
  -2   8   0        0.25        1.44      1.58 o 
  -1   8   0        1.36        0.92      1.82 o 
   0   8   0        0.84        2.97      2.73 o 
   1   8   0        0.94        4.86      1.49 o 
   2   8   0        1.79        2.23      1.25 o 
   3   8   0        2.14        0.94      0.76 o 
   4   8   0       31.63       29.93      9.22 o 
   5   8   0        5.91        4.83      1.82 o 
   6   8   0        5.72        4.11      1.82 o 
   7   8   0        0.30        4.26      2.62 o 
   0   9   0        0.00       -0.78      1.56 o 
   1   9   0        0.21        1.31      2.05 o 
   2   9   0       17.61       23.45     20.29 o 
   3   9   0        2.05        2.49      1.92 o 
   4   9   0        0.29        0.44      1.06 o 
   5   9   0        0.30        0.62      1.15 o 
  -4  -9   1        7.06        5.40      2.02 o 
  -3  -9   1        0.89       -0.02      1.56 o 
  -2  -9   1        1.31       -1.45      1.74 o 
  -1  -9   1        5.75       10.71      5.32 o 
  -6  -8   1        0.23       -0.18      1.66 o 
  -5  -8   1        4.95        5.26      1.44 o 
  -4  -8   1       10.85       15.20      3.96 o 
  -3  -8   1        5.56        3.25      1.19 o 
  -2  -8   1        0.00        0.34      0.87 o 
  -1  -8   1        4.99        3.33      1.44 o 
   0  -8   1       26.08       29.84      6.59 o 
   1  -8   1        0.28        0.72      1.25 o 
  -7  -7   1        1.07        1.03      2.92 o 
  -6  -7   1        3.57        6.63      2.29 o 
  -5  -7   1        0.26        0.60      1.11 o 
  -4  -7   1       23.56       26.43      2.52 o 
  -3  -7   1       20.99       21.12      2.08 o 
  -2  -7   1       99.07      110.22      8.86 o 
  -1  -7   1        9.80        8.97      1.21 o 
   0  -7   1        1.31        3.36      1.56 o 
   1  -7   1        0.83        1.03      1.22 o 
   2  -7   1        1.47        1.26      1.89 o 
   3  -7   1        0.36        0.20      0.82 o 
  -8  -6   1        0.06       -0.24      2.49 o 
  -7  -6   1        0.05       -0.98      1.05 o 
  -6  -6   1        1.05        0.85      1.08 o 
  -5  -6   1        4.16        3.89      1.48 o 
  -4  -6   1       31.91       30.83      2.08 o 
  -3  -6   1       31.96       33.87      3.10 o 
  -2  -6   1      196.76      192.53      6.49 o 
  -1  -6   1        5.79        5.93      1.25 o 
   0  -6   1        0.78        2.52      1.08 o 
   1  -6   1      144.65      137.70      8.22 o 
   2  -6   1        2.97        3.40      1.98 o 
   3  -6   1        4.19        6.23      2.31 o 
   4  -6   1        0.01        2.00      2.22 o 
  -8  -5   1        1.24        2.09      1.39 o 
  -7  -5   1        4.06        4.85      1.46 o 
  -6  -5   1        5.83        6.17      1.70 o 
  -5  -5   1       12.86       10.85      3.54 o 
  -4  -5   1       14.12       14.08      1.67 o 
  -3  -5   1       11.69       10.98      0.96 o 
  -2  -5   1       72.02       70.69      2.25 o 
  -1  -5   1        0.19       -0.41      0.57 o 
   0  -5   1       83.17       84.08      2.19 o 
   1  -5   1       43.60       44.38      4.13 o 
   2  -5   1        9.70       14.46      2.62 o 
   3  -5   1        6.09        6.06      1.65 o 
   4  -5   1        1.35        0.46      1.47 o 
   5  -5   1        1.47        0.81      1.15 o 
  -8  -4   1        0.49        1.13      1.67 o 
  -7  -4   1        4.87        6.14      1.33 o 
  -6  -4   1        0.12        0.35      1.50 o 
  -5  -4   1       21.32       21.54      2.41 o 
  -4  -4   1       79.46       80.84      3.41 o 
  -3  -4   1        4.74        3.92      0.62 o 
  -2  -4   1       30.21       30.64      1.67 o 
  -1  -4   1      139.91      154.28      3.24 o 
   0  -4   1      471.39      506.20      6.34 o 
   1  -4   1       11.42       11.94      0.71 o 
   2  -4   1        4.33        6.31      2.42 o 
   3  -4   1       12.87       14.24      2.08 o 
   4  -4   1        5.34        5.41      1.85 o 
   5  -4   1        0.53        0.86      2.53 o 
   6  -4   1        5.58        3.28      2.63 o 
  -8  -3   1        0.64       -0.68      1.73 o 
  -7  -3   1        2.45        1.45      0.94 o 
  -6  -3   1        0.02        1.03      0.62 o 
  -5  -3   1       24.18       25.66      2.99 o 
  -4  -3   1       24.31       26.87      1.50 o 
  -3  -3   1       98.51       95.82      3.92 o 
  -2  -3   1       18.09       14.59      0.74 o 
  -1  -3   1      180.38      176.47      2.13 o 
   0  -3   1      372.45      381.45      3.59 o 
   1  -3   1       26.09       26.84      1.25 o 
   2  -3   1       32.61       32.11      2.54 o 
   3  -3   1        6.40        6.29      1.24 o 
   4  -3   1        2.13        3.74      1.45 o 
   5  -3   1        4.21        5.77      4.14 o 
   6  -3   1       11.95       11.28      4.33 o 
  -8  -2   1        2.66        0.46      1.02 o 
  -7  -2   1        1.63        1.21      0.72 o 
  -6  -2   1        0.02       -0.63      0.63 o 
  -5  -2   1        3.03        3.72      1.13 o 
  -4  -2   1       19.48       17.60      1.14 o 
  -3  -2   1        0.62        1.69      0.59 o 
  -2  -2   1        9.71        9.09      1.00 o 
  -1  -2   1      601.70      568.12      4.11 o 
   0  -2   1       82.74       75.19      1.55 o 
   1  -2   1       62.15       62.44      1.29 o 
   3  -2   1       38.47       47.51      2.47 o 
   4  -2   1       13.00        9.44      2.04 o 
   5  -2   1        7.82        8.10      1.65 o 
   6  -2   1        0.03        0.06      2.19 o 
   7  -2   1        0.36       -0.48      1.82 o 
  -8  -1   1        3.24        2.58      1.59 o 
  -7  -1   1        0.05        0.79      1.33 o 
  -6  -1   1        0.38        2.40      0.77 o 
  -5  -1   1       47.00       43.08      1.63 o 
  -4  -1   1       24.82       23.53      1.97 o 
  -3  -1   1        0.16        1.18      0.66 o 
  -2  -1   1      549.21      537.97      4.87 o 
  -1  -1   1      335.60      309.60      2.67 o 
   0  -1   1     2200.81     2023.94     12.33 o 
   2  -1   1       88.99       90.22      3.23 o 
   3  -1   1       13.62       18.48      1.24 o 
   4  -1   1       59.03       55.21      1.57 o 
   5  -1   1       36.17       47.32      7.53 o 
   6  -1   1        0.04       -0.27      1.07 o 
   7  -1   1        8.02        5.11      2.93 o 
  -8   0   1        0.83        0.75      4.51 o 
  -7   0   1        0.05        1.60      1.36 o 
  -6   0   1        5.79        4.15      1.78 o 
  -5   0   1       14.74       12.79      1.48 o 
  -4   0   1       26.57       30.31      1.79 o 
  -3   0   1      359.17      352.71      4.15 o 
  -2   0   1       45.28       35.17      0.89 o 
  -1   0   1        5.91        8.44      0.32 o 
   1   0   1      310.51      234.67      1.60 o 
   2   0   1      927.11      908.02      5.60 o 
   3   0   1      135.62      133.73      2.05 o 
   4   0   1        4.27        3.22      0.61 o 
   5   0   1        0.38        2.28      0.78 o 
   6   0   1        0.47        0.73      0.53 o 
   7   0   1        1.66        2.56      1.37 o 
   8   0   1        0.20        4.73      2.10 o 
  -7   1   1        0.25        2.18      1.37 o 
  -6   1   1        6.81        8.84      2.47 o 
  -5   1   1       16.86       16.76      1.95 o 
  -4   1   1       63.28       60.59      1.95 o 
  -3   1   1        0.00        0.65      0.64 o 
  -2   1   1      338.62      288.96      2.58 o 
  -1   1   1     2433.53     2180.69     19.42 o 
   0   1   1      105.14       84.06      0.80 o 
   1   1   1      104.14      121.20      1.90 o 
   2   1   1    19674.04    18742.61    448.18 o 
   3   1   1       61.02       57.10      1.80 o 
   4   1   1       37.08       40.61      1.79 o 
   5   1   1       45.92       44.41      1.65 o 
   6   1   1        4.87        4.39      1.82 o 
   7   1   1        0.01        0.60      0.59 o 
   8   1   1        0.71        0.57      0.98 o 
  -7   2   1        0.92        0.72      1.87 o 
  -6   2   1        0.39        3.02      1.03 o 
  -5   2   1       19.02       21.77      2.62 o 
  -4   2   1        1.18        1.20      0.53 o 
  -3   2   1       22.92       26.17      1.45 o 
  -2   2   1       63.86       67.00      1.83 o 
  -1   2   1      423.16      417.93      3.17 o 
   0   2   1      279.44      290.35      2.85 o 
   1   2   1      102.59      101.92      1.35 o 
   2   2   1      855.26      885.82      7.12 o 
   3   2   1      106.07      102.34      1.91 o 
   4   2   1       64.94       71.55      2.30 o 
   5   2   1        0.02        0.60      0.60 o 
   6   2   1        0.24        0.75      0.99 o 
   7   2   1        2.19        3.40      1.19 o 
   8   2   1        0.34        1.02      0.93 o 
  -6   3   1        6.83        4.25      1.63 o 
  -5   3   1       29.71       33.98      4.46 o 
  -4   3   1        0.02        2.05      1.84 o 
  -3   3   1      210.50      221.21      6.01 o 
  -2   3   1        5.70        6.09      0.62 o 
  -1   3   1      912.24      942.77      5.36 o 
   0   3   1      356.75      355.09      3.04 o 
   1   3   1       30.98       21.44      0.96 o 
   2   3   1        0.07        0.14      0.06 o 
   3   3   1      115.98      121.16      3.01 o 
   4   3   1      158.56      177.91      6.36 o 
   5   3   1       25.29       27.00      2.01 o 
   6   3   1        4.13        3.88      0.85 o 
   7   3   1        0.26        0.81      0.78 o 
   8   3   1        0.04        2.67      1.73 o 
  -6   4   1        0.19        0.88      1.23 o 
  -5   4   1       21.10       20.30      7.00 o 
  -4   4   1       38.11       34.63      4.62 o 
  -3   4   1        0.54        0.88      1.21 o 
  -2   4   1       27.83       29.44      2.30 o 
  -1   4   1        2.24        1.61      0.34 o 
   0   4   1      131.88      134.71      2.32 o 
   1   4   1       26.88       31.28      1.38 o 
   2   4   1      234.98      244.79      3.18 o 
   3   4   1       28.58       29.60      2.10 o 
   4   4   1        8.34        8.11      1.25 o 
   5   4   1       21.16       22.23      2.13 o 
   6   4   1        0.04       -0.32      0.99 o 
   7   4   1        0.36        1.20      1.53 o 
   8   4   1        0.00        0.17      1.06 o 
  -5   5   1        0.07        0.58      1.34 o 
  -4   5   1        0.90        0.98      1.06 o 
  -3   5   1       67.25       65.37      7.91 o 
  -2   5   1       86.45       80.14      5.41 o 
  -1   5   1       25.25       28.76      2.05 o 
   0   5   1        0.00        0.87      0.73 o 
   1   5   1       48.68       44.44      2.14 o 
   2   5   1       64.19       57.47      3.37 o 
   3   5   1        4.36        4.35      0.58 o 
   4   5   1       31.89       39.92      3.07 o 
   5   5   1        0.26        0.25      1.12 o 
   6   5   1        1.23        0.39      1.14 o 
   7   5   1        1.25        3.02      1.64 o 
   8   5   1        0.09        2.63      3.09 o 
  -4   6   1        2.18        2.02      0.85 o 
  -3   6   1       18.00       17.43      3.43 o 
  -2   6   1       53.34       52.02      6.63 o 
  -1   6   1        2.94        2.64      1.91 o 
   0   6   1        0.01        1.31      1.41 o 
   1   6   1        7.64        4.59      1.17 o 
   2   6   1        1.08        1.20      0.74 o 
   3   6   1       21.24       19.72      2.00 o 
   4   6   1       19.86       21.45      2.44 o 
   5   6   1        7.02        7.00      1.78 o 
   6   6   1        5.04        0.87      1.24 o 
   7   6   1        1.28        2.47      1.60 o 
   8   6   1        1.19        3.41      1.62 o 
  -3   7   1        0.59       -0.57      1.25 o 
  -2   7   1       10.65        3.44      6.87 o 
  -1   7   1        6.00        5.02      1.47 o 
   0   7   1        0.63        0.94      1.17 o 
   1   7   1       19.67       17.34      1.54 o 
   2   7   1       14.35       15.82      2.03 o 
   3   7   1       18.71       19.85      2.76 o 
   4   7   1       16.74       17.27      2.14 o 
   5   7   1        0.16        1.57      1.05 o 
   6   7   1        6.88        8.86      2.26 o 
   7   7   1        1.79        0.75      1.29 o 
   8   7   1        1.03        2.48      2.21 o 
  -2   8   1        0.04        1.25      5.05 o 
  -1   8   1        0.14        0.79      3.22 o 
   0   8   1        0.72        1.72      1.52 o 
   1   8   1        6.88        5.99      1.61 o 
   2   8   1        2.08        4.56      2.16 o 
   3   8   1       47.60       53.12     10.29 o 
   4   8   1        3.79        2.30      1.18 o 
   5   8   1        2.80        3.55      1.62 o 
   6   8   1       16.63       20.04      6.68 o 
   7   8   1        0.33        2.11      2.24 o 
   1   9   1        0.83        1.00      2.15 o 
   3   9   1        0.79        1.75      1.27 o 
   4   9   1        0.46       -0.31      1.01 o 
   5   9   1        0.34        0.71      1.86 o 
   6   9   1        6.25        7.25      3.39 o 
  -3  -9   2        1.50        5.18      3.26 o 
  -2  -9   2        8.68       18.45      8.46 o 
  -6  -8   2        0.36        2.14      1.45 o 
  -5  -8   2        0.04        1.59      1.32 o 
  -4  -8   2        0.80        1.52      1.29 o 
  -3  -8   2        2.81        1.42      1.50 o 
  -2  -8   2       19.29       19.14      4.72 o 
  -1  -8   2        2.90        2.15      1.28 o 
   0  -8   2        0.48        0.85      1.12 o 
   1  -8   2        7.86        8.81      3.17 o 
  -7  -7   2        1.24        3.13      2.11 o 
  -6  -7   2        0.95        2.94      3.81 o 
  -5  -7   2       11.77       18.85      3.76 o 
  -4  -7   2        6.21        6.53      2.20 o 
  -3  -7   2       21.10       20.20      1.52 o 
  -2  -7   2       29.25       27.72      3.14 o 
  -1  -7   2       18.42       16.69      1.50 o 
   0  -7   2        0.26       -1.06      1.79 o 
   1  -7   2        6.63        8.11      3.82 o 
   2  -7   2       15.74       18.09      3.52 o 
  -7  -6   2        3.06        3.54      2.80 o 
  -6  -6   2        2.04        0.70      1.43 o 
  -5  -6   2        5.07        4.47      1.21 o 
  -4  -6   2       20.11       20.87      2.05 o 
  -3  -6   2        0.88        1.96      1.00 o 
  -2  -6   2       63.69       73.97      4.66 o 
  -1  -6   2       36.80       30.61      1.67 o 
   0  -6   2      142.93      154.87      7.02 o 
   1  -6   2       18.31       21.23      3.20 o 
   2  -6   2        0.31        2.68      2.13 o 
   3  -6   2        0.73        1.58      1.28 o 
   4  -6   2        0.34       -0.22      2.17 o 
  -8  -5   2        1.49        2.21      1.45 o 
  -7  -5   2        1.25        1.85      1.24 o 
  -6  -5   2        0.95        1.05      1.10 o 
  -5  -5   2        0.07        0.66      0.58 o 
  -4  -5   2        9.86        9.94      1.47 o 
  -3  -5   2        9.97       10.59      1.42 o 
  -2  -5   2       87.76       94.07      2.34 o 
  -1  -5   2       50.42       50.00      1.66 o 
   0  -5   2      281.46      290.76     13.58 o 
   1  -5   2        2.24        3.75      2.14 o 
   2  -5   2        2.31        2.06      1.20 o 
   3  -5   2       77.55       82.71      6.36 o 
   4  -5   2        0.96        1.73      1.37 o 
   5  -5   2        0.47        3.38      2.57 o 
  -8  -4   2        0.47        0.44      1.06 o 
  -7  -4   2        0.01       -0.99      0.99 o 
  -6  -4   2        4.50        3.68      1.36 o 
  -5  -4   2       19.54       21.40      1.83 o 
  -4  -4   2       69.62       73.13      4.35 o 
  -3  -4   2       98.39       93.61      3.16 o 
  -2  -4   2       32.12       38.80      1.21 o 
  -1  -4   2       34.39       34.94      1.20 o 
   0  -4   2       53.46       56.61      1.52 o 
   1  -4   2        0.33        2.86      0.99 o 
   2  -4   2       36.37       38.57      3.66 o 
   3  -4   2       18.95       20.94      2.13 o 
   4  -4   2        0.51        0.64      2.02 o 
   5  -4   2        1.71        1.33      1.35 o 
   6  -4   2        1.35        2.32      1.69 o 
  -8  -3   2        0.24        1.29      1.41 o 
  -7  -3   2        4.10        3.02      1.44 o 
  -6  -3   2        4.27        2.78      1.02 o 
  -5  -3   2       42.10       44.41      2.74 o 
  -4  -3   2        0.03        1.51      0.58 o 
  -3  -3   2       63.35       68.83      3.63 o 
  -2  -3   2      326.33      332.74      6.86 o 
  -1  -3   2      173.39      172.59      2.54 o 
   0  -3   2       29.77       31.98      1.72 o 
   1  -3   2      118.10      139.53      2.85 o 
   3  -3   2        3.50        3.62      1.51 o 
   4  -3   2        3.08        3.79      1.24 o 
   5  -3   2        8.00        6.84      1.64 o 
   6  -3   2        2.86        2.90      0.99 o 
  -8  -2   2        0.89        0.35      0.89 o 
  -7  -2   2        4.13        3.85      1.05 o 
  -6  -2   2        4.18        1.38      1.08 o 
  -5  -2   2       18.78       21.51      2.99 o 
  -4  -2   2        5.70        5.00      0.64 o 
  -3  -2   2       99.66       89.69      2.56 o 
  -2  -2   2      176.57      165.92      1.97 o 
  -1  -2   2      556.67      572.81      4.86 o 
   0  -2   2       29.24       24.77      1.25 o 
   1  -2   2      121.63      129.88      3.70 o 
   2  -2   2      257.95      245.63     11.08 o 
   3  -2   2        2.33        3.15      1.68 o 
   4  -2   2        6.11        4.27      1.71 o 
   5  -2   2        2.48        2.74      1.31 o 
   6  -2   2        0.72        0.93      2.81 o 
   7  -2   2        0.79        1.56      1.26 o 
  -8  -1   2        0.33        0.01      0.92 o 
  -7  -1   2        3.73        4.00      1.17 o 
  -6  -1   2       25.83       31.02      3.48 o 
  -5  -1   2       10.00       10.95      1.70 o 
  -4  -1   2        0.16        1.72      0.62 o 
  -3  -1   2       17.02       17.02      1.02 o 
  -2  -1   2      176.80      171.26      1.89 o 
  -1  -1   2       37.35       35.40      0.80 o 
   0  -1   2       40.30       39.62      0.89 o 
   1  -1   2      528.03      462.31      3.76 o 
   2  -1   2        0.30        0.46      0.79 o 
   3  -1   2       13.34       12.38      2.35 o 
   4  -1   2       44.76       46.40      4.08 o 
   5  -1   2       16.80       24.66      7.82 o 
   6  -1   2        0.13        2.89      1.29 o 
   7  -1   2        3.30        2.06      1.99 o 
  -8   0   2        2.12        3.69      2.23 o 
  -7   0   2        0.45        1.70      0.92 o 
  -6   0   2       17.76       18.16      2.00 o 
  -5   0   2        2.54        3.43      3.04 o 
  -4   0   2        0.00        0.52      0.48 o 
  -3   0   2      370.96      385.13      4.61 o 
  -2   0   2       88.89       79.90      1.55 o 
  -1   0   2       74.05       71.08      0.94 o 
   0   0   2     1077.00      974.15      9.27 o 
   1   0   2      146.26      148.66      1.54 o 
   2   0   2     1086.68     1089.96      8.02 o 
   3   0   2      126.40      118.41      2.83 o 
   4   0   2       15.22       17.86      1.67 o 
   5   0   2        7.58       11.20      1.40 o 
   6   0   2        5.41        5.61      1.01 o 
   7   0   2        4.98        5.89      3.40 o 
   8   0   2        0.05        2.86      1.49 o 
  -7   1   2        0.79        1.78      1.13 o 
  -6   1   2        0.50        3.35      1.90 o 
  -5   1   2        0.38        0.32      0.53 o 
  -4   1   2       33.23       34.50      1.48 o 
  -3   1   2      132.76      141.09      2.33 o 
  -2   1   2       54.86       51.50      1.31 o 
  -1   1   2      887.46      831.69      6.11 o 
   0   1   2      160.00      126.64      1.53 o 
   1   1   2        1.14        1.42      0.43 o 
   2   1   2     1511.33     1533.67     10.55 o 
   3   1   2       53.50       47.14      1.33 o 
   4   1   2      295.28      305.45      6.67 o 
   5   1   2       20.22       17.91      1.52 o 
   6   1   2        0.16        1.32      1.34 o 
   7   1   2        0.18        1.43      0.67 o 
   8   1   2        0.25        0.36      1.00 o 
  -7   2   2        4.27        1.71      1.09 o 
  -6   2   2        1.12        0.19      0.84 o 
  -5   2   2        5.42        8.02      3.74 o 
  -4   2   2       14.59       13.12      1.17 o 
  -3   2   2       58.17       60.77      1.62 o 
  -2   2   2      249.75      239.68      3.35 o 
  -1   2   2       20.46       19.64      1.36 o 
   0   2   2      621.01      558.29      3.76 o 
   1   2   2     2130.53     1904.57     24.69 o 
   2   2   2       47.39       37.06      2.62 o 
   3   2   2       49.71       44.69      1.24 o 
   5   2   2        8.53        7.11      1.19 o 
   6   2   2        7.75        9.37      1.46 o 
   7   2   2        2.63        0.48      0.88 o 
   8   2   2        0.34        0.88      1.35 o 
  -6   3   2        0.13       -0.26      1.23 o 
  -5   3   2        3.55        3.49      1.01 o 
  -4   3   2        1.82        1.62      1.25 o 
  -3   3   2      121.86      134.98      3.23 o 
  -2   3   2        5.79        6.30      0.65 o 
  -1   3   2       99.18      114.29      2.64 o 
   0   3   2      224.12      228.41      3.07 o 
   1   3   2      383.64      365.26      3.12 o 
   2   3   2      175.73      176.83      4.18 o 
   3   3   2        2.08        1.67      0.67 o 
   4   3   2      215.65      240.72      3.76 o 
   5   3   2       19.31       21.48      3.00 o 
   6   3   2       13.36       10.09      1.57 o 
   7   3   2        0.28        1.60      1.26 o 
   8   3   2        0.04        1.63      1.88 o 
  -6   4   2        0.31        1.24      1.89 o 
  -5   4   2        0.95        2.46      1.54 o 
  -4   4   2       35.37       37.29      5.96 o 
  -3   4   2      137.76      145.41      6.77 o 
  -2   4   2        3.73        3.61      1.01 o 
  -1   4   2      309.86      326.62      4.00 o 
   0   4   2        7.27        7.96      0.80 o 
   1   4   2      675.05      704.66      7.59 o 
   2   4   2      161.74      149.43      2.85 o 
   3   4   2       10.16       12.13      3.84 o 
   4   4   2        5.01        2.47      0.93 o 
   5   4   2       10.82       18.60      2.18 o 
   6   4   2       19.14       18.59      2.00 o 
   7   4   2        3.43        4.40      1.65 o 
   8   4   2        0.05        0.61      1.15 o 
  -5   5   2        1.22        0.39      1.04 o 
  -4   5   2        1.46        1.43      0.98 o 
  -3   5   2       68.21       68.71      5.13 o 
  -2   5   2      154.83      165.71      7.14 o 
  -1   5   2        6.51        8.16      1.45 o 
   0   5   2       47.06       46.18      1.93 o 
   1   5   2        0.08       -0.01      1.30 o 
   2   5   2       38.01       38.44      1.44 o 
   3   5   2        7.53       11.83      2.23 o 
   4   5   2       53.37       51.45      3.94 o 
   5   5   2        2.87        3.12      1.04 o 
   6   5   2        0.03        2.05      1.17 o 
   7   5   2        1.09        2.43      1.35 o 
   8   5   2        0.08        2.00      1.49 o 
  -4   6   2        0.24        2.82      1.48 o 
  -3   6   2        0.05        4.37      1.72 o 
  -2   6   2        1.06        0.85      1.07 o 
  -1   6   2      131.36      134.34      4.58 o 
   0   6   2       85.28       80.11      3.25 o 
   1   6   2        9.44       13.47      1.16 o 
   2   6   2        0.89        0.84      1.48 o 
   3   6   2       24.85       24.76      2.39 o 
   4   6   2       17.18       22.83      2.38 o 
   5   6   2        0.01       -1.56      1.66 o 
   6   6   2        3.50        6.98      1.90 o 
   7   6   2        0.48        1.28      1.16 o 
   8   6   2        0.66       -0.32      1.16 o 
  -3   7   2        0.72        4.45      2.05 o 
  -2   7   2        5.21        3.07      1.25 o 
  -1   7   2       24.61       23.41      2.38 o 
   0   7   2       67.20       63.94      5.52 o 
   1   7   2        0.87        0.34      0.96 o 
   2   7   2        0.68        1.21      0.57 o 
   3   7   2        5.77        8.04      1.92 o 
   4   7   2        1.24        2.52      1.41 o 
   5   7   2        6.21        4.44      1.87 o 
   6   7   2        0.57       -0.94      1.60 o 
   7   7   2        0.97        1.39      1.19 o 
   8   7   2        1.01        3.66      2.28 o 
  -2   8   2        0.38        1.56      2.26 o 
  -1   8   2        0.92        3.85      1.69 o 
   0   8   2        8.43        5.77      2.05 o 
   1   8   2        6.06        4.50      1.48 o 
   2   8   2        1.69        1.78      1.19 o 
   3   8   2        9.98        9.45      1.48 o 
   4   8   2        1.83        2.45      1.16 o 
   5   8   2        4.89        5.13      3.00 o 
   6   8   2        3.88        6.54      2.15 o 
   7   8   2        0.01        4.67      3.34 o 
   0   9   2        0.09        1.25      2.03 o 
   1   9   2        0.39        5.77      3.03 o 
   2   9   2        0.46        0.68      1.70 o 
   3   9   2        0.93        0.10      0.96 o 
   4   9   2        0.28        0.71      1.18 o 
   5   9   2        9.31        8.89      3.08 o 
   6   9   2        1.58        3.43      1.60 o 
  -5  -8   3        0.17        1.15      1.23 o 
  -4  -8   3        0.01        1.33      1.13 o 
  -3  -8   3        7.21        9.28      4.01 o 
  -2  -8   3        4.47        4.67      2.03 o 
  -1  -8   3        5.79        5.98      2.32 o 
   0  -8   3       11.28       14.39      4.75 o 
  -6  -7   3       14.89       24.76     21.50 o 
  -5  -7   3       17.37       22.48      5.59 o 
  -4  -7   3        2.36        2.26      1.27 o 
  -3  -7   3        2.28        3.03      1.54 o 
  -2  -7   3        1.89        3.33      0.99 o 
  -1  -7   3        0.62        2.17      1.77 o 
   0  -7   3       28.11       28.84      5.36 o 
   1  -7   3        2.81        6.67      2.16 o 
   2  -7   3        0.14        0.47      2.07 o 
  -7  -6   3        0.66       -1.60      1.60 o 
  -6  -6   3        0.27        0.57      1.36 o 
  -5  -6   3        9.86       14.33      1.80 o 
  -4  -6   3        0.25        1.46      1.24 o 
  -3  -6   3       36.09       40.23      2.35 o 
  -2  -6   3       33.42       37.68      2.25 o 
  -1  -6   3       55.14       53.78      2.86 o 
   0  -6   3       47.50       55.96      5.96 o 
   1  -6   3       15.44       11.77      2.04 o 
   2  -6   3        0.01        1.48      1.05 o 
   3  -6   3        5.08        4.43      1.74 o 
  -7  -5   3        0.35        2.94      2.29 o 
  -6  -5   3        0.02        1.50      1.05 o 
  -5  -5   3       22.31       19.47      2.19 o 
  -4  -5   3        8.72        7.17      1.44 o 
  -3  -5   3       14.14       16.77      1.49 o 
  -2  -5   3       72.46       73.49      3.41 o 
  -1  -5   3       10.64       11.01      2.18 o 
   0  -5   3       93.54       97.65      3.54 o 
   1  -5   3       25.64       20.99      2.06 o 
   2  -5   3       86.05      100.91     10.34 o 
   3  -5   3       13.06       16.77      2.68 o 
   4  -5   3        0.07        1.46      0.93 o 
  -8  -4   3        1.21        1.11      1.84 o 
  -7  -4   3        2.76        4.18      1.73 o 
  -6  -4   3        6.65        7.66      1.50 o 
  -5  -4   3       10.83        7.44      1.49 o 
  -4  -4   3        2.37        2.33      0.65 o 
  -3  -4   3        2.01        1.34      0.65 o 
  -2  -4   3       43.16       51.61      1.79 o 
  -1  -4   3       11.49       12.48      0.88 o 
   0  -4   3      121.73      142.80      2.93 o 
   1  -4   3       23.58       22.35      2.23 o 
   2  -4   3      183.60      205.21      8.51 o 
   3  -4   3        0.81       -0.69      1.24 o 
   4  -4   3        0.40       -0.50      2.89 o 
   5  -4   3       20.03       26.02      6.84 o 
  -8  -3   3        0.02        1.78      2.17 o 
  -7  -3   3        0.48        2.65      0.99 o 
  -6  -3   3        1.70        1.98      0.87 o 
  -5  -3   3        1.34        1.16      0.62 o 
  -4  -3   3        3.58        2.11      0.66 o 
  -3  -3   3       51.48       52.90      1.51 o 
  -2  -3   3      341.22      349.60      4.29 o 
  -1  -3   3      284.99      268.30      3.51 o 
   0  -3   3       49.71       47.43      1.78 o 
   1  -3   3       43.05       40.97      1.89 o 
   2  -3   3        9.25       13.30      2.70 o 
   3  -3   3        0.03       -0.26      2.12 o 
   4  -3   3        4.12        3.59      2.17 o 
   5  -3   3        5.72        5.86      2.42 o 
   6  -3   3        0.01        1.88      1.46 o 
  -8  -2   3        0.39       -0.70      1.31 o 
  -7  -2   3        2.09        3.67      1.00 o 
  -6  -2   3        1.37        0.87      0.67 o 
  -5  -2   3       25.54       28.47      1.89 o 
  -4  -2   3       44.96       50.36      2.08 o 
  -3  -2   3      251.59      281.54      3.68 o 
  -2  -2   3        4.61        3.74      0.39 o 
  -1  -2   3      208.11      199.78      2.22 o 
   0  -2   3      412.42      436.42      4.74 o 
   1  -2   3      186.49      190.13      3.94 o 
   2  -2   3       17.70       17.25      0.85 o 
   3  -2   3       33.36       39.21      3.01 o 
   4  -2   3       49.87       57.32      7.65 o 
   5  -2   3        0.64       -0.06      1.18 o 
   6  -2   3        0.44        2.81      1.40 o 
   7  -2   3        2.38        3.97      2.65 o 
  -8  -1   3        0.29        1.62      1.95 o 
  -7  -1   3        0.14        1.20      1.07 o 
  -6  -1   3        8.27        8.26      2.51 o 
  -5  -1   3       19.25       17.55      1.77 o 
  -4  -1   3       21.20       21.88      1.38 o 
  -3  -1   3      159.67      153.27      2.40 o 
  -2  -1   3      199.92      198.67      2.61 o 
  -1  -1   3      165.18      150.74      2.10 o 
   0  -1   3      312.26      336.36      2.84 o 
   1  -1   3      510.09      479.67      3.59 o 
   2  -1   3       35.79       35.10      1.32 o 
   3  -1   3       12.42       11.90      2.10 o 
   4  -1   3       74.75       84.29      3.48 o 
   5  -1   3        0.13        1.09      0.86 o 
   6  -1   3        1.58        5.41      2.27 o 
   7  -1   3        1.15        3.09      2.43 o 
  -7   0   3        0.07        0.93      0.74 o 
  -6   0   3        0.72        1.35      0.86 o 
  -5   0   3       21.20       26.37      1.75 o 
  -4   0   3      174.62      190.91      5.97 o 
  -3   0   3       37.92       40.38      1.96 o 
  -2   0   3       27.11       28.88      1.72 o 
  -1   0   3        0.56       -0.49      0.84 o 
   0   0   3      395.26      379.03      2.63 o 
   1   0   3        8.26        8.47      0.63 o 
   2   0   3        0.52        0.64      1.02 o 
   3   0   3      101.06       86.95      2.33 o 
   4   0   3        9.03        9.79      1.95 o 
   5   0   3        0.33        1.11      0.60 o 
   6   0   3        2.07        2.62      1.52 o 
   7   0   3        4.34        4.25      1.41 o 
   8   0   3        0.05        1.21      1.34 o 
  -7   1   3        0.28        2.42      2.05 o 
  -6   1   3       14.03       14.24      2.54 o 
  -5   1   3        3.29        3.38      0.91 o 
  -4   1   3       68.18       75.14      5.22 o 
  -3   1   3       31.64       26.85      1.44 o 
  -2   1   3       56.56       54.50      1.41 o 
  -1   1   3     1014.57      990.41      6.03 o 
   0   1   3      118.80      104.71      1.98 o 
   1   1   3      126.69      110.40      1.73 o 
   2   1   3      446.56      425.16      3.76 o 
   3   1   3        7.61       10.48      0.78 o 
   4   1   3      226.66      263.36      4.28 o 
   5   1   3       11.54       15.01      1.82 o 
   6   1   3        3.21        2.26      1.00 o 
   7   1   3        2.07        3.32      1.27 o 
   8   1   3        0.20        2.17      1.17 o 
  -7   2   3        1.41        1.27      1.36 o 
  -6   2   3       22.72       18.25      3.98 o 
  -5   2   3        1.93        2.25      1.01 o 
  -4   2   3        4.83        4.05      0.97 o 
  -3   2   3        1.17        2.63      0.67 o 
  -2   2   3      114.42      108.58      3.06 o 
  -1   2   3      486.98      490.72      6.10 o 
   0   2   3       17.18       12.02      1.63 o 
   1   2   3      449.92      466.19      4.04 o 
   2   2   3       52.55       50.73      1.10 o 
   3   2   3        6.29        6.11      0.57 o 
   4   2   3      415.62      485.90      6.23 o 
   5   2   3        6.04        6.31      0.85 o 
   6   2   3       52.75       54.64      4.96 o 
   7   2   3        1.65        1.44      0.90 o 
   8   2   3        0.04        2.35      1.25 o 
  -6   3   3        9.89        9.79      2.18 o 
  -5   3   3       15.14       20.57      5.07 o 
  -4   3   3        3.03        2.16      0.82 o 
  -3   3   3       28.74       28.60      1.53 o 
  -2   3   3       19.51       22.30      1.13 o 
  -1   3   3      150.32      176.89      2.64 o 
   0   3   3      330.83      326.59      3.94 o 
   1   3   3       35.72       31.57      1.05 o 
   2   3   3       42.93       36.57      1.85 o 
   3   3   3      370.27      377.30      5.99 o 
   4   3   3       28.24       26.20      1.51 o 
   5   3   3        6.54        1.43      1.35 o 
   6   3   3      229.60      269.01     31.72 o 
   7   3   3        1.00        2.33      1.25 o 
   8   3   3        1.41        3.19      1.30 o 
  -6   4   3        0.32        2.84      1.54 o 
  -5   4   3        7.08        1.49      1.78 o 
  -4   4   3        4.58        4.08      1.68 o 
  -3   4   3        6.76        4.70      1.02 o 
  -2   4   3        2.91        1.31      0.94 o 
  -1   4   3      310.66      347.67      4.41 o 
   0   4   3       16.78       15.88      1.05 o 
   1   4   3      161.21      174.77      2.57 o 
   2   4   3       89.09       85.16      4.16 o 
   3   4   3       36.51       27.77      2.11 o 
   4   4   3       26.41       27.80      2.80 o 
   5   4   3        2.87        2.48      1.15 o 
   6   4   3       38.34       39.46      5.75 o 
   7   4   3        2.80        2.48      1.47 o 
   8   4   3        2.81        3.08      1.37 o 
  -5   5   3        0.18       -1.22      1.22 o 
  -4   5   3        3.86        3.99      1.28 o 
  -3   5   3        4.22        4.66      2.04 o 
  -2   5   3       63.47       62.34      3.49 o 
  -1   5   3      269.67      272.96     12.84 o 
   0   5   3        7.15        8.86      0.89 o 
   1   5   3      164.07      188.59      3.02 o 
   2   5   3        5.42        4.92      0.92 o 
   3   5   3      127.42      136.10      4.79 o 
   4   5   3       29.17       26.62      2.66 o 
   5   5   3        2.27        2.71      1.55 o 
   6   5   3        0.13        2.20      1.32 o 
   7   5   3        1.05        0.16      1.10 o 
   8   5   3        2.79        1.95      0.95 o 
  -4   6   3        6.58        6.42      2.58 o 
  -3   6   3        6.22        7.56      3.14 o 
  -2   6   3        2.17        0.88      2.72 o 
  -1   6   3      118.67      117.33      5.67 o 
   0   6   3      243.17      235.67     12.54 o 
   1   6   3        5.00        7.07      1.25 o 
   2   6   3       20.83       18.10      1.35 o 
   3   6   3        4.80        3.56      2.07 o 
   4   6   3        1.33        2.41      0.92 o 
   5   6   3        4.70        3.42      1.42 o 
   6   6   3        6.18        3.85      1.92 o 
   7   6   3        0.27        2.40      1.76 o 
   8   6   3        0.28        1.87      2.18 o 
  -3   7   3        1.45        0.33      1.19 o 
  -2   7   3        2.42        3.01      2.19 o 
  -1   7   3        0.38        1.54      2.48 o 
   0   7   3        2.28        1.01      1.14 o 
   1   7   3      107.28      100.10      3.58 o 
   2   7   3       41.16       36.21      1.71 o 
   3   7   3        1.85        2.01      0.90 o 
   4   7   3        0.81        0.73      0.80 o 
   5   7   3        6.53        5.54      1.83 o 
   6   7   3        2.32        3.69      1.46 o 
   7   7   3        0.09        1.45      0.91 o 
   8   7   3        0.11        1.15      0.92 o 
  -2   8   3        0.64        1.43      2.81 o 
  -1   8   3        1.27        4.02      1.50 o 
   0   8   3        4.82        3.75      1.28 o 
   1   8   3       21.86       21.12      4.74 o 
   2   8   3       42.83       43.72      4.25 o 
   3   8   3        0.10        1.46      1.06 o 
   4   8   3        0.22        1.54      1.08 o 
   5   8   3        2.93       -0.08      1.00 o 
   6   8   3        0.22        2.31      1.34 o 
   7   8   3        0.96        0.67      1.28 o 
   0   9   3        0.18        6.20      3.44 o 
   1   9   3        0.28        2.72      1.74 o 
   2   9   3        2.89        1.09      2.07 o 
   3   9   3        2.41        3.67      1.89 o 
   4   9   3        1.65        0.72      2.69 o 
   5   9   3        2.99        3.51      1.36 o 
   6   9   3        0.02        2.25      1.57 o 
   3  10   3        0.07        1.74      2.29 o 
  -4  -8   4        0.38        2.43      1.52 o 
  -3  -8   4        1.13        0.92      2.55 o 
  -2  -8   4        3.09        3.17      2.07 o 
  -1  -8   4        1.48        3.13      2.56 o 
  -6  -7   4        0.25        3.34      2.27 o 
  -5  -7   4        0.78        0.94      1.05 o 
  -4  -7   4        2.26        1.58      1.12 o 
  -3  -7   4        0.00        0.35      0.75 o 
  -2  -7   4        0.49        0.60      0.76 o 
  -1  -7   4       14.75       21.17      5.58 o 
   0  -7   4        5.36        6.75      1.92 o 
   1  -7   4        7.79       11.09      4.95 o 
   2  -7   4        6.48        4.63      3.24 o 
  -6  -6   4        3.76        3.60      1.67 o 
  -5  -6   4        1.19       -0.22      0.90 o 
  -4  -6   4       80.34       94.64      4.78 o 
  -3  -6   4       69.07       70.10      4.00 o 
  -2  -6   4       11.52        9.80      1.20 o 
  -1  -6   4        6.45        7.12      1.52 o 
   0  -6   4        3.02        0.99      1.08 o 
   1  -6   4        0.01        1.00      1.97 o 
   2  -6   4       21.03       20.67      5.32 o 
   3  -6   4        1.06        1.98      1.26 o 
  -7  -5   4        0.48        0.20      1.64 o 
  -6  -5   4        4.92        1.38      1.20 o 
  -5  -5   4        4.10        3.56      0.95 o 
  -4  -5   4        0.11        1.79      0.85 o 
  -3  -5   4       39.35       43.13      1.83 o 
  -2  -5   4        6.30        6.98      1.11 o 
  -1  -5   4       57.61       62.53      2.79 o 
   0  -5   4       47.34       52.66      1.96 o 
   1  -5   4       61.61       67.65      5.38 o 
   2  -5   4       38.66       41.52      4.23 o 
   3  -5   4        3.42        3.64      1.54 o 
   4  -5   4        0.14        1.63      1.11 o 
  -7  -4   4        3.00        1.09      1.88 o 
  -6  -4   4        1.09        0.37      0.41 o 
  -5  -4   4        2.42        3.28      1.15 o 
  -4  -4   4        3.42        5.76      1.14 o 
  -3  -4   4       99.54      101.66      4.40 o 
  -2  -4   4       28.29       29.63      2.40 o 
  -1  -4   4       22.44       20.18      1.30 o 
   0  -4   4      122.10      120.32      5.05 o 
   1  -4   4        7.65        8.89      1.31 o 
   2  -4   4       73.54       86.84      5.41 o 
   3  -4   4        9.74       13.02      3.53 o 
   4  -4   4       25.07       27.52      5.77 o 
   5  -4   4        4.42        3.66      1.79 o 
  -7  -3   4        0.11        1.37      1.23 o 
  -6  -3   4        2.73        1.97      0.89 o 
  -5  -3   4       15.64       13.66      1.42 o 
  -4  -3   4       23.83       31.34      2.14 o 
  -3  -3   4       54.60       51.12      1.62 o 
  -2  -3   4        0.29        1.12      0.49 o 
  -1  -3   4        4.00        1.45      0.89 o 
   0  -3   4       99.05      101.64      3.99 o 
   1  -3   4        9.54       11.26      0.87 o 
   2  -3   4       63.61       64.12      3.85 o 
   3  -3   4        4.85        3.07      1.80 o 
   4  -3   4       57.09       57.45      7.55 o 
   5  -3   4        0.47        0.96      1.73 o 
   6  -3   4        0.00        2.82      1.27 o 
  -7  -2   4        0.04        0.88      0.82 o 
  -6  -2   4        1.65        1.68      0.74 o 
  -5  -2   4        1.61        2.10      1.10 o 
  -4  -2   4       10.09       10.49      1.01 o 
  -3  -2   4       15.18       15.73      1.04 o 
  -2  -2   4        0.03       -0.45      0.48 o 
  -1  -2   4       38.97       35.47      2.43 o 
   0  -2   4      518.90      546.11      6.54 o 
   1  -2   4      195.03      186.62      2.78 o 
   2  -2   4       40.90       47.25      1.94 o 
   3  -2   4       13.12       13.33      1.60 o 
   4  -2   4        0.75        0.69      3.25 o 
   5  -2   4        0.01        2.10      1.28 o 
   6  -2   4        0.18        7.56      3.81 o 
   7  -2   4        1.39        2.65      1.67 o 
  -7  -1   4        0.04        1.09      0.80 o 
  -6  -1   4        2.90        1.29      0.74 o 
  -5  -1   4        2.10        1.70      0.74 o 
  -4  -1   4        6.92       10.67      1.13 o 
  -3  -1   4      135.31      141.72      2.48 o 
  -2  -1   4      235.38      249.25      5.40 o 
  -1  -1   4      693.71      691.75     16.36 o 
   0  -1   4       12.94       13.95      0.97 o 
   1  -1   4      228.02      230.42      3.07 o 
   2  -1   4      123.08      138.89      3.71 o 
   3  -1   4       14.72       15.38      1.22 o 
   4  -1   4        3.02        3.48      1.59 o 
   5  -1   4        3.97        4.13      1.41 o 
   6  -1   4        4.59        7.86      2.78 o 
   7  -1   4        0.24        1.28      1.74 o 
  -7   0   4        1.04       -0.20      1.08 o 
  -6   0   4        0.87        0.54      0.77 o 
  -5   0   4        0.05        1.54      0.62 o 
  -4   0   4       62.82       66.65      3.18 o 
  -3   0   4       71.69       71.36      2.15 o 
  -2   0   4       71.60       79.82      2.11 o 
   0   0   4      672.76      660.61      5.91 o 
   1   0   4       32.25       30.66      0.94 o 
   2   0   4       62.88       68.62      1.77 o 
   3   0   4       85.51       78.44      2.87 o 
   4   0   4        3.67        4.03      1.52 o 
   5   0   4        0.02        0.68      0.45 o 
   6   0   4       10.54       15.71      3.54 o 
   7   0   4        0.40        1.39      1.01 o 
   8   0   4        0.29        1.64      2.23 o 
  -7   1   4        0.70        1.85      0.97 o 
  -6   1   4        4.38        3.03      0.88 o 
  -5   1   4        1.23        1.78      0.77 o 
  -4   1   4        0.01        1.53      0.81 o 
  -3   1   4       88.02       94.54      2.33 o 
  -2   1   4      526.18      553.76      7.23 o 
  -1   1   4       91.46      103.69      1.64 o 
   0   1   4       74.22       73.71      4.46 o 
   1   1   4        0.04        0.04      0.31 o 
   2   1   4      261.28      241.55      3.35 o 
   3   1   4        1.21        0.29      0.63 o 
   4   1   4        0.85        0.28      0.58 o 
   5   1   4        4.82        4.11      0.93 o 
   6   1   4        4.39        2.92      1.02 o 
   7   1   4        0.11        0.81      0.99 o 
   8   1   4        0.06        0.54      1.85 o 
  -7   2   4        1.06        7.27      4.34 o 
  -6   2   4       15.71       14.10      3.41 o 
  -5   2   4        0.48        0.43      0.91 o 
  -4   2   4       70.56       77.17      3.27 o 
  -3   2   4       25.33       23.91      1.70 o 
  -2   2   4      173.80      201.00      5.99 o 
  -1   2   4      149.65      172.94      2.47 o 
   0   2   4      173.45      161.12      2.47 o 
   1   2   4      851.74      803.94     11.77 o 
   2   2   4       74.74       75.40      1.54 o 
   3   2   4       27.30       24.95      2.13 o 
   4   2   4       37.91       36.93      1.68 o 
   5   2   4        4.04        3.53      0.86 o 
   6   2   4       38.82       43.72      2.67 o 
   7   2   4        1.01        0.58      1.08 o 
   8   2   4        0.59       -1.31      1.72 o 
  -6   3   4       12.54       12.54      2.74 o 
  -5   3   4        3.41        2.63      0.86 o 
  -4   3   4       85.98       94.94      4.86 o 
  -3   3   4        4.93        4.61      1.37 o 
  -2   3   4       79.14       78.61      2.01 o 
  -1   3   4        0.18       -0.46      0.66 o 
   0   3   4       69.13       73.14      2.15 o 
   1   3   4      462.94      454.71      3.82 o 
   2   3   4       10.48       11.72      1.49 o 
   3   3   4       50.64       45.46      2.05 o 
   4   3   4        6.95        9.61      1.14 o 
   5   3   4        2.87        2.35      0.75 o 
   6   3   4       71.92       91.84      6.77 o 
   7   3   4        0.57        0.74      0.92 o 
   8   3   4        7.28        5.61      1.56 o 
  -6   4   4        0.19       -0.02      1.64 o 
  -4   4   4       27.96       30.83      4.26 o 
  -3   4   4       30.81       29.49      2.95 o 
  -2   4   4        9.86       12.80      1.99 o 
  -1   4   4       50.21       50.03      2.07 o 
   0   4   4       24.50       30.84      2.04 o 
   1   4   4      131.09      143.12      3.77 o 
   2   4   4      140.87      133.45      3.72 o 
   3   4   4        5.75        9.02      1.31 o 
   4   4   4        0.37        1.00      0.91 o 
   5   4   4       22.34       23.59      3.66 o 
   6   4   4        9.94       10.30      2.65 o 
   7   4   4        0.58        1.31      1.21 o 
   8   4   4       22.10       18.59      3.98 o 
  -5   5   4        0.40        0.85      1.07 o 
  -4   5   4        3.58        4.92      1.93 o 
  -3   5   4       21.46       23.02      3.27 o 
  -2   5   4       25.68       26.20      1.47 o 
  -1   5   4        5.26        5.20      1.22 o 
   0   5   4        1.39        0.99      0.57 o 
   1   5   4      224.07      241.10      3.25 o 
   2   5   4        7.93        6.41      1.25 o 
   3   5   4       70.46       84.15      3.23 o 
   4   5   4       13.52       15.54      4.05 o 
   5   5   4        0.19        3.75      1.15 o 
   6   5   4        2.01        3.27      2.06 o 
   7   5   4        0.48        0.74      0.79 o 
   8   5   4        5.91        4.26      1.59 o 
  -4   6   4        3.90        3.22      1.56 o 
  -3   6   4        0.04        1.46      1.14 o 
  -2   6   4       14.48       18.76      3.20 o 
  -1   6   4        7.80        6.05      1.53 o 
   0   6   4       34.59       37.08      3.49 o 
   1   6   4      185.99      189.82     11.70 o 
   2   6   4        1.07        0.91      0.60 o 
   3   6   4       48.27       52.35      4.10 o 
   4   6   4        0.10        1.91      1.95 o 
   5   6   4       18.02       22.88      3.63 o 
   6   6   4        2.16        2.78      1.23 o 
   7   6   4        0.57        2.72      1.07 o 
   8   6   4        0.05        0.01      0.72 o 
  -3   7   4        5.60        7.96      2.88 o 
  -2   7   4       15.02       23.05      5.64 o 
  -1   7   4       13.50       15.47      2.08 o 
   0   7   4        0.91        0.18      0.50 o 
   1   7   4      107.93      108.20      3.85 o 
   2   7   4      134.08      141.21      4.06 o 
   3   7   4        0.15        3.59      1.37 o 
   4   7   4        2.66        1.88      1.60 o 
   5   7   4        3.45        4.08      1.51 o 
   6   7   4        0.17        3.10      1.30 o 
   7   7   4        1.71        3.27      1.40 o 
   8   7   4        0.51        0.57      2.20 o 
  -2   8   4        0.65        2.94      1.60 o 
  -1   8   4        4.00        7.34      1.84 o 
   0   8   4        5.16        4.78      2.51 o 
   1   8   4        0.10        0.02      0.63 o 
   2   8   4        4.05        2.15      1.36 o 
   3   8   4       37.15       31.79      3.66 o 
   4   8   4       12.46       12.27      2.56 o 
   5   8   4        0.86        0.85      0.95 o 
   6   8   4        0.30        0.03      1.80 o 
   7   8   4        1.29        4.90      2.16 o 
   0   9   4        0.52        1.56      1.76 o 
   1   9   4        1.00        2.89      1.92 o 
   2   9   4        1.63        1.81      1.24 o 
   3   9   4       11.63        6.02      2.89 o 
   4   9   4       13.92       11.75      5.00 o 
   5   9   4        0.01        3.51      1.32 o 
   6   9   4        0.00        2.10      1.84 o 
   3  10   4        0.01        0.06      1.66 o 
   4  10   4        0.57        1.74      1.52 o 
  -5  -7   5        1.47        5.61      3.36 o 
  -4  -7   5        4.61        5.95      2.27 o 
  -3  -7   5        6.85        7.05      2.23 o 
  -2  -7   5        0.00        0.59      0.96 o 
  -1  -7   5        0.88        3.37      2.28 o 
   0  -7   5        2.02        2.43      1.36 o 
   1  -7   5        1.07        2.42      1.58 o 
  -6  -6   5        2.42        2.11      2.54 o 
  -5  -6   5        0.80        1.94      1.56 o 
  -4  -6   5        0.58        0.05      0.69 o 
  -3  -6   5        4.53        3.85      0.89 o 
  -2  -6   5        1.88        2.59      0.99 o 
  -1  -6   5        0.72        0.33      0.75 o 
   0  -6   5        0.70        3.01      1.50 o 
   1  -6   5       10.41       11.74      3.37 o 
   2  -6   5        4.32        3.51      1.63 o 
   3  -6   5        3.40        3.89      2.21 o 
  -7  -5   5        0.12        0.47      1.74 o 
  -5  -5   5        6.67        4.18      2.08 o 
  -4  -5   5       17.33       16.17      2.60 o 
  -3  -5   5        4.02        6.21      1.30 o 
  -2  -5   5      228.42      246.10     13.16 o 
  -1  -5   5      135.97      147.51      6.73 o 
   0  -5   5       24.51       23.53      1.62 o 
   1  -5   5        2.44        2.73      1.10 o 
   2  -5   5        2.58        2.59      1.28 o 
   3  -5   5        0.01        1.51      1.20 o 
   4  -5   5        8.65        7.30      4.26 o 
  -7  -4   5        0.28        2.05      1.88 o 
  -6  -4   5       13.76       15.91      5.51 o 
  -5  -4   5        1.78        1.79      0.96 o 
  -4  -4   5        4.08        2.26      0.94 o 
  -3  -4   5       22.09       21.68      2.67 o 
  -2  -4   5        0.01        0.82      1.53 o 
  -1  -4   5       71.91       69.63      2.73 o 
   0  -4   5       36.45       36.68      2.46 o 
   1  -4   5       36.98       35.75      1.62 o 
   2  -4   5       15.86       22.28      5.20 o 
   3  -4   5       27.73       29.62      5.21 o 
   4  -4   5       16.55       12.14      4.67 o 
   5  -4   5        0.13        1.08      1.20 o 
  -7  -3   5        0.23        1.51      1.24 o 
  -6  -3   5       23.27       18.80      4.83 o 
  -5  -3   5       29.32       31.00      3.86 o 
  -4  -3   5        0.10        1.18      0.82 o 
  -3  -3   5       14.68       15.16      1.71 o 
  -2  -3   5       24.30       21.06      1.65 o 
  -1  -3   5      213.70      215.66      3.92 o 
   0  -3   5       32.27       30.10      1.60 o 
   1  -3   5       20.27       16.04      2.14 o 
   2  -3   5       81.77       79.27      5.96 o 
   3  -3   5        0.15        1.35      1.17 o 
   4  -3   5       32.16       43.74      4.86 o 
   5  -3   5        2.87        1.92      3.39 o 
   6  -3   5        4.56        3.06      1.61 o 
  -7  -2   5        0.97        2.07      1.19 o 
  -6  -2   5        2.51        2.29      1.20 o 
  -5  -2   5        5.89        6.12      0.97 o 
  -4  -2   5        1.21        1.60      0.81 o 
  -3  -2   5       32.56       32.53      1.43 o 
  -2  -2   5       72.89       79.64      1.87 o 
  -1  -2   5      126.78      131.16      3.28 o 
   0  -2   5        0.85        1.48      0.49 o 
   1  -2   5        0.58        0.34      0.40 o 
   2  -2   5      107.00       97.58      3.13 o 
   3  -2   5        7.92        9.11      4.81 o 
   4  -2   5       19.85       19.96      3.66 o 
   5  -2   5        0.45        4.41      1.94 o 
   6  -2   5       10.13        9.98      2.87 o 
  -7  -1   5        2.93        2.73      1.32 o 
  -6  -1   5       16.26       13.74      1.91 o 
  -5  -1   5        0.00        0.79      1.10 o 
  -4  -1   5       14.95       12.12      1.53 o 
  -3  -1   5        7.52        8.84      0.85 o 
  -2  -1   5       61.58       69.28      1.77 o 
  -1  -1   5       36.22       46.87      2.73 o 
   0  -1   5        1.02        0.07      0.39 o 
   1  -1   5       21.82       19.84      1.23 o 
   2  -1   5      222.32      225.20      3.03 o 
   3  -1   5       44.93       43.65      2.11 o 
   4  -1   5       18.48       21.05      2.45 o 
   5  -1   5        3.39        1.23      1.73 o 
   6  -1   5        0.24        1.20      2.19 o 
   7  -1   5        0.01        0.18      1.35 o 
  -7   0   5        5.96        6.03      2.26 o 
  -6   0   5       11.22       11.46      2.31 o 
  -5   0   5        0.04       -0.60      0.60 o 
  -4   0   5       13.96       13.03      1.45 o 
  -3   0   5        2.02        0.79      0.63 o 
  -2   0   5       38.08       33.41      1.93 o 
  -1   0   5      382.47      374.24      7.99 o 
   0   0   5      354.31      381.84      3.18 o 
   1   0   5      395.26      392.30      4.61 o 
   2   0   5        5.69        6.01      0.68 o 
   3   0   5       70.69       73.56      3.10 o 
   4   0   5       19.12       19.84      1.79 o 
   5   0   5        0.23       -0.42      0.42 o 
   6   0   5        0.14        1.63      1.21 o 
   7   0   5        0.31        4.16      2.01 o 
  -7   1   5        0.40       -0.86      1.82 o 
  -6   1   5        1.21        1.02      0.60 o 
  -5   1   5        1.62        2.70      1.42 o 
  -4   1   5        0.68        1.08      0.79 o 
  -3   1   5        0.04        1.28      0.54 o 
  -2   1   5      299.63      304.63      4.39 o 
  -1   1   5      149.87      179.97      3.48 o 
   0   1   5      127.08      125.59      4.91 o 
   1   1   5      393.13      390.18      4.62 o 
   2   1   5      234.66      231.43      3.14 o 
   3   1   5        1.31        1.14      0.45 o 
   4   1   5        2.89        2.66      1.04 o 
   5   1   5        5.94        3.12      1.18 o 
   6   1   5        0.42        1.89      1.42 o 
   7   1   5        0.11       -0.43      1.41 o 
   8   1   5        0.68        2.05      2.42 o 
  -6   2   5        4.56        3.33      1.34 o 
  -5   2   5        1.67        0.97      0.64 o 
  -4   2   5       30.76       28.37      3.38 o 
  -3   2   5        5.25        5.89      0.80 o 
  -2   2   5        8.54        6.72      0.89 o 
  -1   2   5      195.82      220.02      3.01 o 
   0   2   5      437.96      488.52      4.36 o 
   1   2   5      112.17      125.24      2.49 o 
   2   2   5        3.39        4.22      0.71 o 
   3   2   5        3.53        3.84      0.79 o 
   4   2   5       55.21       55.93      3.08 o 
   5   2   5        0.45        2.16      0.96 o 
   6   2   5        1.02        0.57      0.87 o 
   7   2   5        0.01       -0.18      0.56 o 
   8   2   5        0.90        3.91      2.38 o 
  -6   3   5        2.13        0.45      2.05 o 
  -5   3   5       10.14        7.76      1.47 o 
  -4   3   5       51.60       43.84      4.67 o 
  -3   3   5       12.79       11.34      1.90 o 
  -2   3   5      217.63      233.37      4.28 o 
  -1   3   5       92.16       90.87      1.91 o 
   0   3   5      213.92      236.65      3.21 o 
   1   3   5      166.39      172.64      2.67 o 
   2   3   5       20.27       18.42      1.13 o 
   3   3   5      204.85      201.33      2.94 o 
   4   3   5       11.57       14.48      1.00 o 
   5   3   5        8.11        9.50      1.67 o 
   6   3   5        0.28        0.28      0.58 o 
   7   3   5        1.63        2.17      1.51 o 
   8   3   5        6.16        5.00      2.33 o 
  -5   4   5        1.05        1.54      1.66 o 
  -4   4   5       43.37       53.87     11.52 o 
  -3   4   5        3.69        1.65      0.79 o 
  -2   4   5      185.09      212.42      8.66 o 
  -1   4   5        6.68        8.96      1.05 o 
   0   4   5      153.40      164.15      2.68 o 
   1   4   5        0.49        0.86      0.74 o 
   2   4   5        2.81        2.33      0.46 o 
   3   4   5      110.75      111.65      2.04 o 
   4   4   5        2.15        3.04      0.59 o 
   5   4   5        1.53        2.67      1.04 o 
   6   4   5        1.92        2.42      1.25 o 
   7   4   5        1.06        3.88      1.32 o 
   8   4   5       10.48        5.58      2.36 o 
  -5   5   5        1.88        3.35      1.72 o 
  -4   5   5        0.03        1.59      0.82 o 
  -3   5   5       27.15       25.65      3.30 o 
  -2   5   5       40.41       46.99      2.08 o 
  -1   5   5       38.53       36.77      2.16 o 
   0   5   5       16.01       17.11      1.27 o 
   1   5   5       32.44       37.84      2.30 o 
   2   5   5       20.84       20.86      1.51 o 
   3   5   5       44.56       51.42      3.15 o 
   4   5   5       23.18       24.12      2.14 o 
   5   5   5        0.30        2.13      1.32 o 
   6   5   5        0.17        2.91      1.97 o 
   7   5   5        0.77        0.50      1.08 o 
   8   5   5        2.36        3.61      2.61 o 
  -4   6   5        0.09        1.00      2.08 o 
  -3   6   5        0.08        2.03      1.24 o 
  -2   6   5       10.49       13.14      2.05 o 
  -1   6   5       36.41       36.72      4.63 o 
   0   6   5       37.39       37.42      2.76 o 
   1   6   5        2.32        3.82      1.01 o 
   2   6   5        2.34        2.37      0.64 o 
   3   6   5       49.17       51.92      4.25 o 
   4   6   5        1.17        1.20      2.77 o 
   5   6   5       12.23       12.44      2.30 o 
   6   6   5        1.30       -0.18      1.49 o 
   7   6   5        0.19        1.48      0.77 o 
   8   6   5        0.18       -1.19      1.19 o 
  -3   7   5       11.88       16.92      6.83 o 
  -2   7   5       11.13        9.86      2.75 o 
  -1   7   5        0.06        0.85      0.76 o 
   0   7   5       15.46       14.44      1.67 o 
   1   7   5        4.06        2.81      1.41 o 
   2   7   5        5.11        3.37      0.78 o 
   3   7   5       55.64       62.25      4.00 o 
   4   7   5        0.34        0.50      0.83 o 
   5   7   5       10.14        9.58      2.14 o 
   6   7   5        0.21        2.54      1.78 o 
   7   7   5        2.58        1.70      1.21 o 
   8   7   5        0.04        1.47      1.32 o 
  -2   8   5        6.02       10.47      3.60 o 
  -1   8   5        5.54        6.57      1.76 o 
   0   8   5       12.41       12.32      2.26 o 
   1   8   5       10.97        8.50      1.16 o 
   2   8   5        0.44        1.44      3.03 o 
   3   8   5       47.67       53.22      8.24 o 
   4   8   5       33.76       38.65      3.31 o 
   5   8   5        0.14        0.33      2.39 o 
   6   8   5        0.09        1.19      1.23 o 
   7   8   5        0.94       -0.07      1.16 o 
   0   9   5        0.41        0.96      1.92 o 
   1   9   5        4.03        6.16      2.29 o 
   2   9   5        3.05        0.69      1.06 o 
   3   9   5        0.22        1.32      0.96 o 
   4   9   5        2.70        2.35      1.17 o 
   5   9   5        7.33        6.17      1.70 o 
   6   9   5        2.65        6.16      2.17 o 
   3  10   5        0.29        1.42      3.25 o 
   4  10   5        0.35        2.76      1.21 o 
  -3  -7   6        0.15        0.49      1.17 o 
  -2  -7   6        1.00       -0.88      1.27 o 
  -1  -7   6        0.10        0.19      0.99 o 
   0  -7   6       13.67       15.74      6.12 o 
  -5  -6   6        0.08        3.40      2.72 o 
  -4  -6   6        6.10        6.92      2.09 o 
  -3  -6   6        3.06        2.73      0.93 o 
  -2  -6   6        7.60        6.64      1.59 o 
  -1  -6   6       13.16       14.32      2.83 o 
   0  -6   6        0.44        1.30      1.08 o 
   1  -6   6        0.29        3.14      1.64 o 
   2  -6   6        0.51        2.64      1.55 o 
  -5  -5   6        0.04       -1.17      1.17 o 
  -4  -5   6        6.36        4.32      1.43 o 
  -3  -5   6        2.77        1.86      0.86 o 
  -2  -5   6        3.23        3.15      2.64 o 
  -1  -5   6       10.87        8.37      1.73 o 
   0  -5   6        2.12        2.98      1.86 o 
   1  -5   6        1.03        0.44      1.26 o 
   2  -5   6        0.27        1.75      1.28 o 
   3  -5   6        3.03        3.53      1.83 o 
  -6  -4   6       22.20       18.65     10.97 o 
  -5  -4   6        0.46        0.31      0.66 o 
  -4  -4   6       37.95       30.82      6.96 o 
  -3  -4   6       42.41       43.65      2.43 o 
  -2  -4   6       46.76       41.50      2.00 o 
  -1  -4   6        5.95        7.94      1.52 o 
   0  -4   6      272.36      290.41      7.50 o 
   1  -4   6      113.03      112.69      5.29 o 
   2  -4   6       16.62       18.93      4.91 o 
   3  -4   6        0.01        0.37      1.30 o 
   4  -4   6        1.34       -0.12      0.88 o 
  -7  -3   6        0.00       -1.43      1.62 o 
  -6  -3   6       16.70       16.28      5.00 o 
  -5  -3   6        1.16        2.48      1.27 o 
  -4  -3   6       35.71       40.16      8.52 o 
  -3  -3   6        4.01        3.34      0.73 o 
  -2  -3   6        0.92        1.66      0.55 o 
  -1  -3   6       71.54       72.65      3.29 o 
   0  -3   6        2.47        2.30      0.75 o 
   1  -3   6       57.63       53.94      2.77 o 
   2  -3   6       32.16       30.96      4.00 o 
   3  -3   6       13.08       11.75      3.38 o 
   4  -3   6        0.71        2.18      1.34 o 
   5  -3   6        6.84        7.57      2.09 o 
  -7  -2   6        8.94        9.81      3.57 o 
  -6  -2   6        3.65        1.75      4.04 o 
  -5  -2   6        0.63        0.88      0.72 o 
  -4  -2   6       78.85       87.08      4.94 o 
  -3  -2   6      144.31      145.79      8.25 o 
  -2  -2   6        0.49        0.64      0.50 o 
  -1  -2   6       46.88       45.62      1.65 o 
   0  -2   6       25.26       24.76      1.42 o 
   1  -2   6      179.24      172.54      3.36 o 
   2  -2   6        8.33        8.94      1.47 o 
   3  -2   6        7.58        9.58      4.11 o 
   4  -2   6       28.42       26.21      6.04 o 
   5  -2   6        0.28        1.76      0.90 o 
   6  -2   6        8.17       10.57      3.99 o 
  -7  -1   6        7.78        6.24      2.63 o 
  -6  -1   6        6.36        8.56      1.95 o 
  -5  -1   6        0.13       -0.17      0.78 o 
  -4  -1   6        6.23        6.02      1.32 o 
  -3  -1   6       49.99       48.95      4.07 o 
  -2  -1   6        0.64        1.54      1.24 o 
  -1  -1   6       15.92       19.16      1.37 o 
   0  -1   6       89.36       92.04      2.36 o 
   1  -1   6      107.07      107.33      2.21 o 
   2  -1   6        0.46        0.34      0.69 o 
   3  -1   6        0.09        0.31      1.24 o 
   4  -1   6       38.51       50.96      4.18 o 
   5  -1   6        3.59        3.43      1.42 o 
   6  -1   6        4.91        7.37      2.35 o 
   7  -1   6        0.01        1.63      1.76 o 
  -7   0   6        1.56        0.80      1.14 o 
  -6   0   6        1.96        1.96      1.17 o 
  -5   0   6        4.07        5.72      1.48 o 
  -4   0   6       75.74       86.97      7.65 o 
  -3   0   6        1.52        2.85      0.91 o 
  -2   0   6       60.69       66.67      4.46 o 
  -1   0   6       12.41        8.70      1.62 o 
   0   0   6      158.17      175.43      2.56 o 
   1   0   6       21.11       24.92      1.35 o 
   2   0   6        0.13        0.38      0.72 o 
   3   0   6       17.06       18.75      1.41 o 
   4   0   6       36.49       32.69      3.13 o 
   5   0   6        7.23        7.38      1.75 o 
   6   0   6        4.87        5.20      2.48 o 
   7   0   6        0.87        5.17      1.81 o 
  -6   1   6        1.10        0.89      1.53 o 
  -5   1   6       19.23       19.62      2.59 o 
  -4   1   6       63.55       58.65      6.41 o 
  -3   1   6        1.64        2.92      0.74 o 
  -2   1   6       29.46       34.17      2.56 o 
  -1   1   6       26.05       28.00      2.04 o 
   0   1   6       67.40       78.60      3.24 o 
   1   1   6      294.44      323.84      4.02 o 
   2   1   6      124.01      125.86      2.28 o 
   3   1   6       52.25       62.93      1.68 o 
   4   1   6        3.00        1.75      0.61 o 
   5   1   6       12.99       12.70      1.89 o 
   6   1   6        3.05        3.82      1.27 o 
   7   1   6        0.81        1.48      1.29 o 
   8   1   6        0.01       -0.16      1.23 o 
  -6   2   6        0.01        0.37      0.92 o 
  -5   2   6        2.63        1.50      0.72 o 
  -4   2   6        7.07        5.47      1.16 o 
  -3   2   6        2.11        1.91      1.27 o 
  -2   2   6        0.04       -0.41      0.41 o 
  -1   2   6        0.73        2.16      0.89 o 
   0   2   6      431.69      455.66      6.15 o 
   1   2   6      126.41      140.98      2.36 o 
   2   2   6       79.72       85.47      2.22 o 
   3   2   6       49.24       50.55      1.50 o 
   4   2   6       27.41       32.13      1.74 o 
   5   2   6        0.73        1.85      0.66 o 
   6   2   6        0.05       -0.64      0.64 o 
   7   2   6        0.41        1.79      0.69 o 
   8   2   6        0.40       -0.68      1.54 o 
  -6   3   6        0.06        3.21      1.97 o 
  -5   3   6        0.27        0.55      0.98 o 
  -4   3   6       13.23       11.22      1.74 o 
  -3   3   6        1.55        1.30      0.86 o 
  -2   3   6      119.50      105.98      2.82 o 
  -1   3   6        2.60        2.61      0.99 o 
   0   3   6        6.23        3.59      1.26 o 
   1   3   6      125.79      144.29      2.51 o 
   2   3   6       97.49       93.68      2.98 o 
   3   3   6       42.41       43.27      1.40 o 
   4   3   6        0.62        0.13      0.57 o 
   5   3   6        1.32        2.12      0.58 o 
   6   3   6        5.74        7.72      1.31 o 
   7   3   6        0.00        1.56      2.37 o 
  -5   4   6        0.07        1.35      1.29 o 
  -4   4   6        8.11        6.58      1.06 o 
  -3   4   6       48.51       50.80      3.05 o 
  -2   4   6      102.40      106.35      4.92 o 
  -1   4   6       25.69       31.85      1.58 o 
   0   4   6      216.95      231.32      3.32 o 
   1   4   6       80.10       78.94      2.19 o 
   2   4   6       83.07       89.41      2.27 o 
   3   4   6       50.95       46.18      1.61 o 
   4   4   6        0.46        0.44      0.75 o 
   5   4   6       15.06       14.90      3.26 o 
   6   4   6        0.56        2.48      1.54 o 
   7   4   6        1.38        1.87      1.93 o 
   8   4   6        0.20        1.09      1.23 o 
  -5   5   6        0.31        6.02      3.42 o 
  -4   5   6        0.48        0.63      1.74 o 
  -3   5   6        1.23        2.77      1.15 o 
  -2   5   6       81.45       86.48      4.30 o 
  -1   5   6        1.84        3.24      1.39 o 
   0   5   6      209.49      230.46      9.86 o 
   1   5   6        0.91        1.83      0.70 o 
   2   5   6       49.76       47.15      1.80 o 
   3   5   6        1.65        0.93      0.36 o 
   4   5   6        0.39       -0.26      0.63 o 
   5   5   6       10.24       12.33      2.21 o 
   6   5   6        0.22        2.77      1.15 o 
   7   5   6        0.01        0.91      1.42 o 
   8   5   6        0.41       -1.00      1.33 o 
  -4   6   6        2.93        4.70      2.87 o 
  -3   6   6        4.08        5.50      1.74 o 
  -2   6   6        0.13        1.86      0.96 o 
  -1   6   6       47.11       48.02      2.73 o 
   0   6   6       22.81       23.17      1.54 o 
   1   6   6       38.57       38.11      2.62 o 
   2   6   6        8.24        8.39      1.45 o 
   3   6   6        7.01        8.46      2.00 o 
   4   6   6        9.92       10.05      3.50 o 
   5   6   6        9.89       11.17      4.05 o 
   6   6   6        1.95        4.02      3.12 o 
   7   6   6        0.00        0.56      1.13 o 
   8   6   6        0.03       -0.47      0.75 o 
  -3   7   6        0.14        1.41      1.52 o 
  -2   7   6        0.01       -0.30      1.63 o 
  -1   7   6        1.92        1.61      0.79 o 
   0   7   6       10.98       13.08      1.59 o 
   1   7   6       26.56       25.30      2.35 o 
   2   7   6       15.62       14.92      1.64 o 
   3   7   6        0.49        1.96      1.51 o 
   4   7   6        2.25        2.78      1.39 o 
   5   7   6        6.01        6.39      2.19 o 
   6   7   6        0.11        1.16      1.05 o 
   7   7   6        1.61        2.05      1.82 o 
   8   7   6        0.04        1.69      1.83 o 
  -2   8   6        1.44        3.07      1.85 o 
  -1   8   6       17.83       25.23      4.28 o 
   0   8   6       13.85       14.60      3.08 o 
   1   8   6        0.49        1.22      1.26 o 
   2   8   6        4.91        5.97      1.26 o 
   3   8   6        0.41        0.45      1.00 o 
   4   8   6        0.03        0.52      1.30 o 
   5   8   6       10.16       14.08      4.34 o 
   6   8   6        0.63        0.04      1.94 o 
   7   8   6        1.44        4.91      2.68 o 
   0   9   6        5.07        2.68      2.09 o 
   1   9   6        2.48        2.80      2.07 o 
   2   9   6        3.50        5.73      1.75 o 
   3   9   6        3.16        2.39      1.26 o 
   4   9   6        0.26        1.53      1.22 o 
   5   9   6       10.78        4.41      1.98 o 
   6   9   6        5.32        4.77      1.90 o 
   3  10   6        1.54        2.40      2.15 o 
  -4  -6   7        0.30        0.29      1.41 o 
  -3  -6   7        7.06        9.16      3.23 o 
  -2  -6   7        0.79        1.17      1.20 o 
   0  -6   7        0.70        2.21      1.41 o 
   1  -6   7        0.22        0.95      2.45 o 
  -5  -5   7        0.01       -1.11      1.58 o 
  -4  -5   7        0.02        1.44      1.12 o 
  -3  -5   7        0.45        2.23      1.30 o 
  -2  -5   7       17.39       16.52      2.19 o 
  -1  -5   7        2.50        2.56      0.88 o 
   0  -5   7        5.76        3.77      1.58 o 
   1  -5   7       12.70       11.00      3.07 o 
   2  -5   7        0.30        0.67      1.15 o 
   3  -5   7        0.07        0.89      1.01 o 
  -6  -4   7        0.31        0.41      1.78 o 
  -5  -4   7        2.01        2.42      1.84 o 
  -4  -4   7       15.06        7.88      1.62 o 
  -3  -4   7        0.21        0.60      1.87 o 
  -2  -4   7       10.73        9.48      1.93 o 
  -1  -4   7        4.89        6.86      2.10 o 
   0  -4   7       12.22       11.76      1.93 o 
   1  -4   7       10.30        6.78      2.13 o 
   2  -4   7        3.64        2.15      1.09 o 
   3  -4   7        0.14        0.37      1.95 o 
   4  -4   7        0.04       -0.41      0.78 o 
  -6  -3   7        0.05        1.42      1.03 o 
  -5  -3   7        0.31       -0.96      1.27 o 
  -4  -3   7       93.24       93.28     17.01 o 
  -3  -3   7        1.19        3.11      1.44 o 
  -2  -3   7       71.97       70.26      4.44 o 
  -1  -3   7      101.49      101.89      2.84 o 
   0  -3   7       51.65       46.29      2.22 o 
   1  -3   7        3.17        3.58      1.26 o 
   2  -3   7      131.55      143.73     20.00 o 
   3  -3   7       42.31       36.16      6.31 o 
   4  -3   7        3.87        5.56      1.99 o 
   5  -3   7        0.42        1.80      1.32 o 
  -6  -2   7        0.16        0.17      1.06 o 
  -5  -2   7        0.31       -0.16      1.01 o 
  -4  -2   7       62.87       48.36     12.04 o 
  -3  -2   7        7.35       11.82      2.78 o 
  -2  -2   7       61.00       68.99      8.51 o 
  -1  -2   7        8.55       10.17      1.64 o 
   0  -2   7       10.64        8.99      1.48 o 
   1  -2   7       73.57       66.13      4.60 o 
   2  -2   7        9.13        8.00      1.68 o 
   3  -2   7       22.20       24.04      3.77 o 
   4  -2   7        9.36       10.77      1.97 o 
   5  -2   7        4.03        2.42      1.24 o 
   6  -2   7        0.14        3.58      1.46 o 
  -6  -1   7        7.67        7.90      1.88 o 
  -5  -1   7       42.03       49.74      4.75 o 
  -4  -1   7       19.08       17.10      2.12 o 
  -3  -1   7        0.02       -1.29      1.29 o 
  -2  -1   7      149.40      149.21      7.67 o 
  -1  -1   7      258.54      269.38      8.49 o 
   0  -1   7        1.46        0.68      0.49 o 
   1  -1   7       35.61       31.74      3.10 o 
   2  -1   7        4.45        2.99      0.86 o 
   3  -1   7       58.89       60.81      5.26 o 
   4  -1   7        0.25        0.02      2.80 o 
   5  -1   7        1.20        2.57      1.16 o 
   6  -1   7        6.70        5.13      1.53 o 
  -6   0   7        6.55        4.77      1.40 o 
  -5   0   7       25.98       36.11      4.25 o 
  -4   0   7       48.95       63.38      5.49 o 
  -3   0   7        8.99        9.04      1.81 o 
  -2   0   7        3.30        4.09      1.49 o 
  -1   0   7      102.26       95.07      3.99 o 
   0   0   7        0.54        1.08      0.39 o 
   1   0   7        7.74       10.37      1.44 o 
   2   0   7       38.50       44.97      1.90 o 
   3   0   7       31.73       29.17      2.10 o 
   4   0   7        0.00        1.17      1.27 o 
   5   0   7        0.04        0.52      0.99 o 
   6   0   7        6.97        8.86      4.00 o 
   7   0   7        0.71        0.76      2.47 o 
  -6   1   7        1.77        2.51      1.62 o 
  -5   1   7        3.30        4.29      1.33 o 
  -4   1   7        8.87       10.13      2.35 o 
  -3   1   7        3.63        4.87      2.55 o 
  -2   1   7      165.18      175.01      6.47 o 
  -1   1   7       15.01       12.27      1.94 o 
   0   1   7       79.37       85.95      2.54 o 
   1   1   7        6.10        4.95      0.56 o 
   2   1   7      119.28      125.66      2.38 o 
   3   1   7        2.73        1.57      0.63 o 
   4   1   7        2.07        1.53      0.77 o 
   5   1   7        5.24        6.87      2.10 o 
   6   1   7        3.58        4.18      0.99 o 
   7   1   7        1.10        2.90      1.20 o 
  -6   2   7        0.19        1.52      0.98 o 
  -5   2   7        0.78        0.61      1.63 o 
  -4   2   7        2.71        3.13      1.23 o 
  -3   2   7       37.53       33.91      3.01 o 
  -2   2   7      183.95      195.24     10.26 o 
  -1   2   7        9.42       16.14      1.91 o 
   0   2   7       16.87       17.04      1.87 o 
   1   2   7       16.64       16.22      1.27 o 
   2   2   7       33.12       36.32      2.59 o 
   3   2   7       78.57       94.10      4.60 o 
   4   2   7       17.14       18.71      2.12 o 
   5   2   7        5.00        4.98      1.82 o 
   6   2   7        0.71        1.11      1.65 o 
   7   2   7        1.52       -0.19      0.95 o 
   8   2   7        0.44        1.27      1.47 o 
  -5   3   7        3.60        2.80      1.64 o 
  -4   3   7        0.49       -0.35      1.27 o 
  -3   3   7       11.70       11.83      1.39 o 
  -2   3   7       10.20        9.73      1.45 o 
  -1   3   7        3.36        2.21      1.06 o 
   0   3   7        0.81        2.66      0.77 o 
   1   3   7        1.23        2.08      0.61 o 
   2   3   7      142.73      148.53      3.99 o 
   3   3   7       45.32       45.29      1.64 o 
   4   3   7       14.83       14.06      1.55 o 
   5   3   7        5.28        4.70      1.11 o 
   6   3   7        2.64        4.02      2.14 o 
   7   3   7        0.26        1.90      1.07 o 
   8   3   7        0.00       -1.13      1.92 o 
  -5   4   7        1.90        4.26      2.78 o 
  -4   4   7        0.72       -0.78      0.92 o 
  -3   4   7        0.04        1.31      0.68 o 
  -2   4   7       23.31       19.74      1.39 o 
  -1   4   7        0.81        1.04      0.58 o 
   0   4   7      176.70      176.89      3.89 o 
   1   4   7        0.55        0.60      0.46 o 
   2   4   7        2.28        1.10      0.70 o 
   3   4   7       31.36       36.03      3.13 o 
   4   4   7       10.44       12.17      1.12 o 
   5   4   7        7.78        5.16      1.40 o 
   6   4   7        0.21        1.87      1.20 o 
   7   4   7        0.21        0.44      0.70 o 
   8   4   7        0.37       -0.38      1.08 o 
  -4   5   7        0.65        1.21      1.43 o 
  -3   5   7        0.32        1.82      0.84 o 
  -2   5   7       18.26       19.11      2.14 o 
  -1   5   7       84.79       72.48      3.45 o 
   0   5   7      108.51      119.44      5.39 o 
   1   5   7       12.54       13.56      1.63 o 
   2   5   7       59.77       61.14      3.39 o 
   3   5   7       21.24       18.51      2.79 o 
   4   5   7       13.83       12.59      2.48 o 
   5   5   7        6.37        8.57      1.71 o 
   6   5   7        0.08        2.01      1.20 o 
   7   5   7        0.67        1.71      1.22 o 
   8   5   7        0.01        0.85      0.94 o 
  -3   6   7        0.14        0.85      1.36 o 
  -2   6   7        0.72        1.05      0.86 o 
  -1   6   7        1.13        1.39      0.99 o 
   0   6   7       73.31       79.63      4.02 o 
   1   6   7        1.18        1.39      0.59 o 
   2   6   7      106.43      104.50      6.94 o 
   3   6   7        0.08        0.87      1.12 o 
   4   6   7        1.67        1.16      1.71 o 
   5   6   7        0.69        1.21      0.86 o 
   6   6   7        0.20        1.40      0.96 o 
   7   6   7        0.63        2.72      1.27 o 
   8   6   7        0.02       -0.89      1.36 o 
  -3   7   7        4.59        6.84      4.05 o 
  -2   7   7        6.38        8.17      2.06 o 
  -1   7   7        3.10        3.56      0.97 o 
   0   7   7        0.57        2.51      0.88 o 
   1   7   7       36.85       34.08      4.03 o 
   2   7   7        5.40        6.27      1.30 o 
   3   7   7       21.11       15.94      2.27 o 
   4   7   7        2.16        0.90      1.30 o 
   5   7   7        0.53        2.30      1.38 o 
   6   7   7        2.43        2.90      1.74 o 
   7   7   7        1.34        1.43      1.19 o 
  -1   8   7        0.02       -0.42      1.03 o 
   0   8   7        0.05        0.51      0.76 o 
   1   8   7        1.61        1.85      0.85 o 
   2   8   7        5.19        5.20      2.34 o 
   3   8   7        9.63       10.40      1.96 o 
   4   8   7        2.22        2.13      2.21 o 
   5   8   7        0.00        0.32      1.26 o 
   6   8   7        0.93        3.47      2.01 o 
   7   8   7        0.57        2.67      1.16 o 
   0   9   7        0.99        5.22      3.15 o 
   1   9   7       12.58       13.20      7.98 o 
   2   9   7        6.91        3.88      1.51 o 
   3   9   7        0.68        1.77      2.30 o 
   4   9   7        0.56        1.34      1.03 o 
   5   9   7        0.00        0.85      0.95 o 
   6   9   7        0.10        1.07      1.38 o 
  -3  -6   8        1.13        2.86      1.39 o 
  -2  -6   8        0.11        0.26      0.97 o 
  -4  -5   8        4.04        4.34      1.83 o 
  -3  -5   8        0.27        4.73      1.76 o 
  -2  -5   8        0.95       -0.08      0.94 o 
  -1  -5   8       13.54       12.77      3.33 o 
   0  -5   8        1.78        2.82      4.13 o 
   1  -5   8        0.31        0.64      2.19 o 
   2  -5   8        0.14        0.55      0.92 o 
  -5  -4   8        1.72        0.76      1.04 o 
  -4  -4   8        3.01        4.78      1.62 o 
  -3  -4   8        0.52       -0.71      1.07 o 
  -2  -4   8        0.22        1.69      1.15 o 
  -1  -4   8        1.37        0.62      1.01 o 
   0  -4   8       19.43       21.25      1.70 o 
   1  -4   8        1.28       -0.30      0.87 o 
   2  -4   8        2.88        3.68      1.25 o 
   3  -4   8        5.77        2.53      1.61 o 
  -6  -3   8        0.36        1.54      3.86 o 
  -5  -3   8        0.25        1.04      1.32 o 
  -4  -3   8        0.41        3.02      1.26 o 
  -3  -3   8        5.70        3.71      1.56 o 
  -2  -3   8       33.07       33.83      3.85 o 
  -1  -3   8        0.20        1.19      1.74 o 
   0  -3   8       11.62       10.26      1.09 o 
   1  -3   8        2.83        4.23      1.26 o 
   2  -3   8       15.06       10.18      2.76 o 
   3  -3   8        4.50        5.16      1.99 o 
   4  -3   8        2.86        2.66      1.71 o 
  -6  -2   8        0.05        1.43      0.86 o 
  -5  -2   8        2.05        2.35      1.32 o 
  -4  -2   8        0.55        4.48      1.82 o 
  -3  -2   8        0.27        2.45      2.62 o 
  -2  -2   8      222.75      245.40      7.11 o 
  -1  -2   8        1.12        1.94      0.97 o 
   0  -2   8       68.33       66.57      3.56 o 
   1  -2   8       76.62       77.14      2.85 o 
   2  -2   8       17.13       14.44      2.77 o 
   3  -2   8        0.67        2.64      1.72 o 
   4  -2   8       30.58       28.90      9.76 o 
   5  -2   8        9.03        4.39      2.51 o 
  -6  -1   8        2.60        2.39      1.03 o 
  -5  -1   8        2.06        1.52      1.31 o 
  -4  -1   8        0.24       -0.36      1.11 o 
  -3  -1   8        2.52        3.69      1.50 o 
  -2  -1   8      133.28      129.44      6.96 o 
  -1  -1   8       26.53       30.20      2.54 o 
   0  -1   8       56.61       52.46      5.56 o 
   1  -1   8       12.57       13.25      2.00 o 
   2  -1   8        2.83        2.42      0.78 o 
   3  -1   8       27.72       27.18      2.41 o 
   4  -1   8        5.33        5.47      2.02 o 
   5  -1   8        4.65        3.60      3.03 o 
   6  -1   8        1.38        0.66      1.37 o 
  -6   0   8        0.00        1.35      1.33 o 
  -5   0   8        1.93        0.23      1.00 o 
  -4   0   8       27.34       28.63      4.03 o 
  -3   0   8      105.74      117.23      7.07 o 
  -2   0   8       46.02       50.44      4.03 o 
  -1   0   8        5.09        6.10      2.19 o 
   0   0   8      127.53      123.28      4.49 o 
   1   0   8      139.37      142.64      6.60 o 
   2   0   8        0.26        1.21      1.04 o 
   3   0   8        6.97        7.63      2.65 o 
   4   0   8        0.10        0.80      1.13 o 
   5   0   8        8.61        7.40      2.60 o 
   6   0   8        0.02        1.54      0.87 o 
  -6   1   8        1.49        1.42      1.50 o 
  -5   1   8        0.42        0.44      1.09 o 
  -4   1   8       32.62       35.65      3.60 o 
  -3   1   8       56.47       58.31      4.03 o 
  -2   1   8      147.20      166.67      9.95 o 
  -1   1   8       45.12       39.86      3.48 o 
   0   1   8        0.02        1.80      0.94 o 
   1   1   8       64.88       57.30      1.90 o 
   2   1   8        1.42        0.56      0.62 o 
   3   1   8        4.21        3.59      0.91 o 
   4   1   8       15.70       15.04      2.14 o 
   5   1   8        4.98        3.49      1.16 o 
   6   1   8        0.00        1.44      2.78 o 
   7   1   8        0.00       -0.61      0.90 o 
  -5   2   8        5.50        2.41      1.17 o 
  -4   2   8        2.65        3.96      1.37 o 
  -3   2   8        4.74        4.99      1.64 o 
  -2   2   8       16.45       19.12      2.81 o 
  -1   2   8        1.58        1.05      0.67 o 
   0   2   8      164.15      165.38      5.00 o 
   1   2   8       23.73       21.18      2.18 o 
   2   2   8       25.47       22.14      1.57 o 
   3   2   8        1.61        4.74      1.13 o 
   4   2   8       28.73       27.68      1.99 o 
   5   2   8        0.09        1.25      0.91 o 
   6   2   8        0.97        1.76      0.64 o 
   7   2   8        0.95       -1.74      1.74 o 
  -5   3   8        2.65        2.19      1.12 o 
  -4   3   8        1.02        1.02      1.26 o 
  -3   3   8        1.50        1.17      1.02 o 
  -2   3   8        4.31        1.27      0.86 o 
  -1   3   8       53.25       53.29      4.24 o 
   0   3   8      184.00      206.79      3.98 o 
   1   3   8       10.49       10.47      0.96 o 
   2   3   8        0.85        2.30      0.86 o 
   3   3   8        0.48        2.42      0.87 o 
   4   3   8       10.87       11.41      1.68 o 
   5   3   8       13.96       16.03      1.52 o 
   6   3   8        1.85        3.02      1.27 o 
   7   3   8        0.55        0.84      0.84 o 
  -5   4   8        0.86        0.55      1.43 o 
  -4   4   8        0.64        3.35      1.24 o 
  -3   4   8       10.02       10.31      1.33 o 
  -2   4   8        2.71        2.20      1.11 o 
  -1   4   8       20.46       21.51      1.42 o 
   0   4   8        3.91        2.51      0.88 o 
   1   4   8        3.94        6.03      1.17 o 
   2   4   8        3.25        2.05      1.05 o 
   3   4   8        5.07        6.40      1.32 o 
   4   4   8       21.13       23.17      1.93 o 
   5   4   8        8.81        9.50      1.25 o 
   6   4   8        1.32        3.21      1.72 o 
   7   4   8        0.56        1.95      1.35 o 
   8   4   8        0.17        2.07      2.64 o 
  -4   5   8        0.34        1.47      1.68 o 
  -3   5   8        4.75        3.75      1.32 o 
  -2   5   8        1.52        1.36      1.00 o 
  -1   5   8        0.59        0.65      0.95 o 
   0   5   8       25.05       21.94      1.50 o 
   1   5   8        1.46        1.39      0.63 o 
   2   5   8       95.63      102.30      3.99 o 
   3   5   8        3.31        3.85      0.95 o 
   4   5   8        6.39        4.95      1.31 o 
   5   5   8        5.19        7.07      1.57 o 
   6   5   8        0.95        2.80      1.40 o 
   7   5   8        0.98        2.90      1.70 o 
   8   5   8        0.03       -0.43      1.09 o 
  -3   6   8        2.18        4.63      3.09 o 
  -2   6   8        1.28        0.61      0.82 o 
  -1   6   8        1.30        1.24      0.72 o 
   0   6   8       20.99       20.09      2.10 o 
   1   6   8       49.17       46.44      3.88 o 
   2   6   8       61.96       56.04      2.93 o 
   3   6   8        1.60        0.48      0.93 o 
   4   6   8       11.20       14.04      2.30 o 
   5   6   8        3.05        3.46      1.75 o 
   6   6   8        1.97        3.21      1.45 o 
   7   6   8        0.36        1.27      1.01 o 
  -2   7   8        0.02        0.53      1.51 o 
  -1   7   8        0.01        0.88      0.79 o 
   0   7   8        1.06        0.57      0.86 o 
   1   7   8        1.80        2.49      1.29 o 
   2   7   8       32.76       31.61      3.75 o 
   3   7   8        1.76        3.69      1.58 o 
   4   7   8       24.32       25.86      5.56 o 
   5   7   8        0.05        3.59      1.55 o 
   6   7   8        0.35        0.24      1.38 o 
   7   7   8        0.14        2.68      1.79 o 
  -1   8   8        6.12        5.15      1.97 o 
   0   8   8        5.67        2.87      0.94 o 
   1   8   8        0.62        0.18      0.61 o 
   2   8   8        0.39        2.00      1.26 o 
   3   8   8       12.83       14.25      4.32 o 
   4   8   8        1.10        2.42      1.33 o 
   5   8   8        5.14        5.31      2.00 o 
   6   8   8        0.55       -0.26      1.25 o 
   7   8   8        0.01        0.00      1.88 o 
   1   9   8        0.14        1.30      1.23 o 
   2   9   8        0.09        2.48      1.10 o 
   3   9   8        0.09        0.86      1.00 o 
   4   9   8        1.11        2.69      1.24 o 
   5   9   8        2.12        1.95      1.49 o 
  -3  -5   9        0.10       -0.75      1.03 o 
  -2  -5   9        0.08        1.79      1.26 o 
  -1  -5   9        4.50        7.13      4.09 o 
   0  -5   9        0.17        1.21      1.97 o 
  -4  -4   9        0.10        2.31      1.95 o 
  -3  -4   9        3.44        1.68      1.83 o 
  -2  -4   9       12.08       15.94      3.98 o 
  -1  -4   9        0.66        1.11      2.34 o 
   0  -4   9        0.69        0.92      1.48 o 
   1  -4   9        8.72       11.86      3.73 o 
   2  -4   9        1.33        2.07      1.34 o 
  -5  -3   9        0.35        1.20      1.44 o 
  -4  -3   9        4.86        4.49      1.16 o 
  -3  -3   9        4.74        5.21      1.53 o 
  -2  -3   9        7.59        6.20      1.43 o 
  -1  -3   9        1.51        1.80      1.36 o 
   0  -3   9        1.10        5.65      1.25 o 
   1  -3   9        2.15        1.72      0.80 o 
   2  -3   9        7.82        5.02      2.40 o 
   3  -3   9        0.57        1.52      1.10 o 
   4  -3   9        1.40        1.70      2.84 o 
  -5  -2   9        4.62        2.95      1.66 o 
  -4  -2   9        0.54        2.86      1.33 o 
  -3  -2   9        0.07        0.17      1.49 o 
  -2  -2   9        1.08        1.53      2.24 o 
  -1  -2   9        7.75        6.71      1.57 o 
   0  -2   9       43.09       46.91      5.13 o 
   1  -2   9        4.21        3.13      1.22 o 
   2  -2   9        7.52        5.15      0.83 o 
   3  -2   9        0.42        2.72      1.25 o 
   4  -2   9        7.53        4.69      1.66 o 
   5  -2   9        1.17        1.65      1.49 o 
  -5  -1   9        4.12        0.78      1.01 o 
  -4  -1   9        0.00        0.51      1.26 o 
  -3  -1   9        7.55        5.89      2.13 o 
  -2  -1   9        1.63        4.92      1.52 o 
  -1  -1   9        2.02        2.53      1.04 o 
   0  -1   9      243.19      265.63     10.67 o 
   1  -1   9        0.70        0.71      0.85 o 
   2  -1   9       35.05       35.99      4.64 o 
   3  -1   9       20.05       18.61      1.75 o 
   4  -1   9        1.64        0.23      0.97 o 
   5  -1   9        0.03        0.49      1.26 o 
  -5   0   9        0.02        1.07      1.46 o 
  -4   0   9       13.83       17.91      2.20 o 
  -3   0   9        4.74        4.13      1.71 o 
  -2   0   9        0.78       -0.07      1.14 o 
  -1   0   9        5.15        7.13      2.40 o 
   0   0   9      134.20      138.10      6.46 o 
   1   0   9       25.82       27.60      3.22 o 
   2   0   9       25.37       27.83      2.64 o 
   3   0   9        8.42        5.74      1.23 o 
   4   0   9        0.01        2.68      1.12 o 
   5   0   9        5.40        7.21      1.99 o 
   6   0   9        1.11        1.98      1.13 o 
  -5   1   9        1.56        1.43      1.11 o 
  -4   1   9        0.51        1.74      1.14 o 
  -3   1   9        3.84        2.92      1.45 o 
  -2   1   9       45.31       41.38      3.17 o 
  -1   1   9      120.29      126.28      5.78 o 
   0   1   9       41.23       36.84      3.12 o 
   1   1   9        3.72        5.10      2.11 o 
   2   1   9       49.59       52.81      4.34 o 
   3   1   9       28.78       33.81      2.19 o 
   4   1   9        0.25        0.87      0.69 o 
   5   1   9        0.67        1.84      0.69 o 
   6   1   9        0.01        2.62      1.94 o 
  -5   2   9        0.00        1.48      0.93 o 
  -4   2   9        4.73        4.69      1.41 o 
  -3   2   9        0.50        1.99      1.16 o 
  -2   2   9       84.94       93.43      7.15 o 
  -1   2   9       75.68       80.58      4.12 o 
   0   2   9      160.42      177.19      9.87 o 
   1   2   9       24.85       24.67      1.59 o 
   2   2   9        0.79        1.37      1.48 o 
   3   2   9       16.14       17.03      1.52 o 
   4   2   9        2.60        2.78      1.84 o 
   5   2   9        1.13        1.63      1.01 o 
   6   2   9        4.49        2.16      1.32 o 
   7   2   9        0.59        1.37      1.80 o 
  -5   3   9        0.94        0.25      1.61 o 
  -4   3   9        0.00        1.59      1.17 o 
  -3   3   9       16.12       11.98      2.64 o 
  -2   3   9        0.68        2.34      1.31 o 
  -1   3   9        5.85        6.48      1.96 o 
   0   3   9        8.30        7.80      1.61 o 
   1   3   9        0.02        0.49      0.74 o 
   2   3   9       76.14       79.50      3.62 o 
   3   3   9        6.54        6.04      1.33 o 
   4   3   9        2.44        1.39      0.81 o 
   5   3   9        0.50        0.48      1.00 o 
   6   3   9        3.79        3.98      1.20 o 
   7   3   9        0.00        0.92      1.51 o 
  -4   4   9        0.21        1.69      0.92 o 
  -3   4   9        8.58       10.69      2.80 o 
  -2   4   9        2.35        3.40      1.40 o 
  -1   4   9        1.98        3.87      1.75 o 
   0   4   9        4.02        3.52      0.85 o 
   1   4   9       49.66       46.97      3.21 o 
   2   4   9       61.06       68.52      4.57 o 
   3   4   9        2.73        1.57      0.74 o 
   4   4   9        0.18        1.76      0.74 o 
   5   4   9        0.55        1.43      0.72 o 
   6   4   9        1.98        1.97      1.10 o 
   7   4   9        1.76        1.45      1.84 o 
  -4   5   9        3.43        2.19      1.27 o 
  -3   5   9        1.36        3.13      1.08 o 
  -2   5   9        2.70        4.89      2.79 o 
  -1   5   9       13.00       13.00      3.55 o 
   0   5   9        4.34        5.79      1.56 o 
   1   5   9       14.75       14.11      1.15 o 
   2   5   9        0.19        0.19      0.53 o 
   3   5   9        1.44        1.00      0.62 o 
   4   5   9        2.16        1.56      0.75 o 
   5   5   9        2.32        2.59      2.11 o 
   6   5   9        2.69        1.50      1.27 o 
   7   5   9        1.30        1.73      1.83 o 
  -3   6   9        0.20       -1.47      1.76 o 
  -2   6   9        0.34        1.31      0.88 o 
  -1   6   9        6.57        4.41      1.20 o 
   0   6   9        0.89        1.18      0.89 o 
   1   6   9        1.24        1.85      0.65 o 
   2   6   9       15.33       16.34      1.85 o 
   3   6   9        2.46        1.86      0.68 o 
   4   6   9       22.84       25.92      5.26 o 
   5   6   9        1.53        2.65      1.12 o 
   6   6   9        2.47        3.11      1.32 o 
   7   6   9        0.61        1.01      1.18 o 
  -2   7   9        0.68        1.37      2.09 o 
  -1   7   9        1.73        2.26      0.75 o 
   0   7   9        0.69        0.84      0.73 o 
   1   7   9        1.31        0.77      0.74 o 
   2   7   9       12.14       11.63      2.09 o 
   3   7   9       11.20       13.69      1.92 o 
   4   7   9       19.36       19.54      2.22 o 
   5   7   9        0.00        3.39      1.58 o 
   6   7   9        2.39        2.52      1.34 o 
   7   7   9        0.27        1.48      1.26 o 
  -1   8   9        1.69        2.09      1.94 o 
   0   8   9        0.08        0.03      0.63 o 
   1   8   9        0.05        3.03      1.15 o 
   2   8   9        0.90        3.31      1.39 o 
   3   8   9        1.55        1.00      1.25 o 
   4   8   9        8.50        8.65      2.96 o 
   5   8   9        1.39        4.21      1.64 o 
   6   8   9        3.32        1.56      3.88 o 
   1   9   9        3.06        3.87      2.44 o 
   2   9   9        2.18        2.13      1.24 o 
   3   9   9        0.09        0.11      1.88 o 
   4   9   9        0.08        1.69      1.22 o 
   5   9   9        2.61        2.85      1.54 o 
  -3  -4  10        1.73        4.60      2.00 o 
  -2  -4  10        0.15        3.42      1.64 o 
  -1  -4  10        0.01        1.60      3.25 o 
   0  -4  10        0.10        1.45      1.78 o 
   1  -4  10        4.79        3.69      2.48 o 
  -4  -3  10        0.75        0.98      1.07 o 
  -3  -3  10        2.00        3.63      1.13 o 
  -2  -3  10        0.47        0.99      1.11 o 
  -1  -3  10        4.78        4.05      1.51 o 
   0  -3  10       11.28       13.05      3.39 o 
   1  -3  10        0.41        1.37      1.13 o 
   3  -3  10        2.33        3.99      3.15 o 
  -4  -2  10        5.26        4.98      1.47 o 
  -3  -2  10        1.43        0.83      1.69 o 
  -2  -2  10       14.50       14.46      3.01 o 
  -1  -2  10        6.42        5.70      1.45 o 
   0  -2  10        8.19        7.99      1.42 o 
   1  -2  10        0.41        0.27      1.21 o 
   2  -2  10        1.68        2.16      1.13 o 
   3  -2  10        0.95        1.36      0.74 o 
   4  -2  10        1.14        1.68      2.54 o 
  -5  -1  10        0.39        2.35      1.39 o 
  -4  -1  10        1.46        1.28      1.57 o 
  -3  -1  10       14.71       18.14      3.89 o 
  -2  -1  10        0.16        1.26      3.22 o 
  -1  -1  10        0.01        1.01      1.79 o 
   0  -1  10        4.74        2.92      1.84 o 
   1  -1  10        3.91        2.30      2.50 o 
   2  -1  10       29.98       26.90      2.88 o 
   3  -1  10        4.81        3.39      1.65 o 
   4  -1  10        2.94        1.94      1.04 o 
   5  -1  10        0.02        1.25      2.01 o 
  -5   0  10        0.00        1.71      1.63 o 
  -4   0  10        0.03       -0.90      2.54 o 
  -3   0  10       10.02        9.65      1.63 o 
  -2   0  10        0.03        1.56      1.67 o 
  -1   0  10        9.89        8.44      2.18 o 
   0   0  10        1.99        3.29      1.56 o 
   1   0  10        0.56        1.74      1.40 o 
   2   0  10      117.84      130.17     10.51 o 
   3   0  10        0.86        0.92      1.81 o 
   4   0  10       11.10        8.66      4.42 o 
   5   0  10        2.34        2.35      1.98 o 
  -5   1  10        1.21        0.60      1.28 o 
  -4   1  10        0.54        4.20      3.01 o 
  -3   1  10        0.32        1.51      1.26 o 
  -2   1  10       36.32       44.13      5.62 o 
  -1   1  10        6.89        5.95      1.82 o 
   0   1  10        3.04        0.89      0.92 o 
   1   1  10        3.57        3.87      1.54 o 
   2   1  10       64.22       70.12      4.67 o 
   3   1  10        7.96        7.64      1.17 o 
   4   1  10        7.69        4.20      1.13 o 
   5   1  10        2.54        1.95      1.51 o 
   6   1  10        0.30        2.75      2.90 o 
  -4   2  10        0.72        2.07      1.22 o 
  -3   2  10        3.87        4.15      0.96 o 
  -2   2  10        1.42        2.28      1.43 o 
  -1   2  10        5.41        3.95      1.75 o 
   0   2  10       32.34       24.44      2.76 o 
   1   2  10       59.93       58.99      3.83 o 
   2   2  10       13.32       13.33      2.22 o 
   3   2  10        0.21        1.14      0.67 o 
   4   2  10       12.37       13.01      1.97 o 
   5   2  10        3.50        3.53      1.04 o 
   6   2  10        0.64        0.46      1.14 o 
  -4   3  10        2.92        2.24      1.46 o 
  -3   3  10        0.00        0.98      2.73 o 
  -2   3  10        6.28        5.91      1.71 o 
  -1   3  10        0.47        1.55      1.08 o 
   0   3  10       87.35       82.91      5.20 o 
   1   3  10       50.80       52.92      5.35 o 
   2   3  10       65.30       75.88      3.94 o 
   3   3  10        2.39        1.91      0.98 o 
   4   3  10        0.30       -0.62      0.72 o 
   5   3  10        1.63        2.93      1.26 o 
   6   3  10        1.01        1.95      0.78 o 
   7   3  10        0.23        0.49      0.86 o 
  -4   4  10        0.22        0.85      1.60 o 
  -3   4  10        2.94        2.71      1.42 o 
  -2   4  10        0.13       -0.05      1.68 o 
  -1   4  10       19.93       16.29      2.49 o 
   0   4  10        0.02        1.11      0.93 o 
   1   4  10        6.82        4.37      1.88 o 
   2   4  10        0.70        0.87      0.70 o 
   3   4  10        0.03        1.48      1.00 o 
   4   4  10       14.68       11.07      1.94 o 
   5   4  10        0.23        1.61      1.01 o 
   6   4  10        0.01        1.39      1.30 o 
   7   4  10        0.21       -0.94      2.12 o 
  -3   5  10        5.91        3.00      1.33 o 
  -2   5  10        0.11       -0.24      1.37 o 
  -1   5  10       13.10       10.36      2.23 o 
   0   5  10        4.33        3.80      1.14 o 
   1   5  10        1.16        2.13      0.85 o 
   2   5  10        1.50        2.02      1.93 o 
   3   5  10       22.86       22.13      2.72 o 
   4   5  10        9.44        7.49      1.44 o 
   5   5  10        0.33        0.47      0.95 o 
   6   5  10        0.21        1.13      0.96 o 
   7   5  10        0.37        0.62      0.97 o 
  -2   6  10        6.81        5.47      2.09 o 
  -1   6  10        1.63        3.05      1.37 o 
   0   6  10        2.16        2.31      1.06 o 
   1   6  10        7.91        5.08      1.12 o 
   2   6  10        1.72        2.15      0.97 o 
   3   6  10        5.28        2.96      1.95 o 
   4   6  10        0.15        1.45      1.14 o 
   5   6  10        0.18        1.34      1.00 o 
   6   6  10        0.62        0.11      0.96 o 
   7   6  10        0.56        2.46      2.13 o 
  -1   7  10        0.32        1.08      1.79 o 
   0   7  10        0.30        0.30      0.99 o 
   1   7  10        4.47        2.34      0.92 o 
   2   7  10        0.18        0.80      0.87 o 
   3   7  10        0.39        3.12      1.51 o 
   4   7  10        5.76        8.93      3.62 o 
   5   7  10        1.21        2.73      1.29 o 
   6   7  10        3.31        5.56      2.34 o 
   0   8  10        0.29        0.45      0.96 o 
   1   8  10        0.62        2.46      1.75 o 
   2   8  10        0.02        2.50      1.25 o 
   3   8  10        0.39        2.11      1.08 o 
   4   8  10        3.78        3.24      1.74 o 
   5   8  10        1.52        1.72      1.90 o 
   6   8  10        3.60        2.09      2.62 o 
   3   9  10        0.01        0.97      1.36 o 
   4   9  10        0.40        3.52      2.33 o 
  -3  -3  11        1.41        2.73      1.83 o 
  -2  -3  11        0.03        0.17      1.14 o 
  -1  -3  11        2.07        2.63      1.54 o 
   0  -3  11        0.63        2.90      1.57 o 
   1  -3  11        0.15        1.02      2.07 o 
  -3  -2  11        0.00       -0.23      1.27 o 
  -2  -2  11        0.92        1.20      1.09 o 
  -1  -2  11        2.39        2.37      1.50 o 
   0  -2  11        0.87        0.52      1.25 o 
   1  -2  11        2.01        3.28      1.62 o 
   2  -2  11        3.16        3.64      2.11 o 
   3  -2  11        0.07       -0.27      1.74 o 
  -4  -1  11        0.06       -1.06      1.80 o 
  -3  -1  11        2.35        2.78      1.13 o 
  -2  -1  11       10.02       11.82      3.50 o 
  -1  -1  11        2.21        3.07      1.15 o 
   0  -1  11       15.75       12.86      1.73 o 
   1  -1  11        4.45        3.52      1.49 o 
   2  -1  11        4.24        2.60      1.34 o 
   3  -1  11        0.04        0.08      1.72 o 
   4  -1  11        1.17        0.74      1.94 o 
  -4   0  11        0.03        1.74      1.05 o 
  -3   0  11        0.03        2.58      1.70 o 
  -2   0  11        2.74        1.28      0.94 o 
  -1   0  11       19.42       22.40      2.51 o 
   0   0  11        0.11       -0.86      1.16 o 
   1   0  11        0.06        0.02      1.14 o 
   2   0  11        7.26       13.32      4.63 o 
   3   0  11        0.95        1.38      1.16 o 
   4   0  11       11.11        4.79      1.80 o 
   5   0  11        1.60        1.55      0.90 o 
  -4   1  11        0.02        0.70      1.46 o 
  -3   1  11        0.00        0.87      0.82 o 
  -2   1  11        0.90        1.49      1.31 o 
  -1   1  11       12.85       14.69      1.99 o 
   0   1  11        0.11        0.35      0.98 o 
   1   1  11        4.05        4.59      1.49 o 
   2   1  11        0.46        0.76      1.38 o 
   3   1  11        0.05        0.87      0.61 o 
   4   1  11       29.41       24.75      8.41 o 
   5   1  11        0.59        0.69      1.51 o 
  -4   2  11        0.05        3.26      1.99 o 
  -3   2  11        4.70        3.73      2.88 o 
  -2   2  11        0.80        2.31      1.42 o 
  -1   2  11        1.28        2.21      1.90 o 
   0   2  11       38.38       47.29      5.95 o 
   1   2  11        6.45        5.80      3.07 o 
   2   2  11        3.63        5.25      3.59 o 
   3   2  11        1.01        0.77      0.78 o 
   4   2  11       17.66       16.08      2.74 o 
   5   2  11        1.30        1.25      0.84 o 
   6   2  11        1.89        1.94      1.81 o 
  -3   3  11        5.71        6.25      2.11 o 
  -2   3  11        1.30        1.28      1.01 o 
  -1   3  11        3.58        3.74      1.20 o 
   0   3  11        0.41       -0.25      0.80 o 
   1   3  11        6.16        3.96      1.90 o 
   2   3  11       11.44        8.11      2.40 o 
   3   3  11       16.69       17.43      1.53 o 
   4   3  11        2.00        2.44      1.43 o 
   5   3  11        0.00        0.58      0.71 o 
   6   3  11        2.39        2.92      1.16 o 
  -3   4  11        0.68        0.93      1.30 o 
  -2   4  11        5.04        4.37      1.84 o 
  -1   4  11        0.01        0.92      1.24 o 
   0   4  11        3.00        5.28      2.41 o 
   1   4  11        0.37        0.60      3.84 o 
   2   4  11       33.28       39.56     10.53 o 
   3   4  11       18.61       17.09      1.67 o 
   4   4  11       11.96       12.82      1.31 o 
   5   4  11        0.01        1.65      0.89 o 
   6   4  11        0.01       -0.02      0.98 o 
  -2   5  11        0.79        2.67      1.31 o 
  -1   5  11        5.51        9.56      4.28 o 
   0   5  11        0.14        1.09      1.20 o 
   1   5  11       10.55        9.99      1.76 o 
   2   5  11        0.06        0.45      1.05 o 
   3   5  11        5.38        4.15      1.04 o 
   4   5  11        0.00        2.70      1.60 o 
   5   5  11        0.30        1.64      1.03 o 
   6   5  11        1.35        2.86      1.68 o 
  -2   6  11        0.62       -0.81      1.37 o 
  -1   6  11        5.57        6.75      3.15 o 
   0   6  11        0.03        1.96      1.09 o 
   1   6  11        8.82        9.93      2.41 o 
   2   6  11        3.81        3.12      1.28 o 
   3   6  11        0.30        1.02      1.72 o 
   4   6  11        0.25        1.91      1.10 o 
   5   6  11        5.32        5.57      1.42 o 
   6   6  11        0.79        0.72      0.99 o 
   0   7  11        5.14        4.38      2.73 o 
   1   7  11        1.34        1.83      1.10 o 
   2   7  11        0.42        1.02      1.41 o 
   3   7  11        2.33        3.68      1.56 o 
   4   7  11        0.10        0.37      1.44 o 
   5   7  11        1.13        0.45      1.29 o 
   6   7  11        0.18        0.17      1.17 o 
   1   8  11        0.21        4.95      3.05 o 
   2   8  11        0.13        1.76      2.29 o 
   3   8  11        1.55        3.32      1.59 o 
   4   8  11        0.00        0.01      1.56 o 
   5   8  11        0.04       -0.13      2.36 o 
  -2  -2  12        0.00        1.36      3.22 o 
  -1  -2  12        1.48        2.71      1.52 o 
   0  -2  12        0.00        1.81      1.31 o 
   1  -2  12        1.68        1.90      2.42 o 
  -3  -1  12        0.69        3.66      1.57 o 
  -2  -1  12        3.57        4.07      1.81 o 
  -1  -1  12        0.00       -0.19      1.19 o 
   0  -1  12        0.08        0.17      1.71 o 
   1  -1  12        1.49        3.62      1.98 o 
   2  -1  12        0.41        2.00      2.28 o 
   3  -1  12        0.30        4.61      3.30 o 
  -3   0  12        6.22        8.57      4.79 o 
  -2   0  12        0.05       -0.98      1.29 o 
  -1   0  12        3.35        5.97      2.79 o 
   0   0  12        7.43       10.27      2.83 o 
   1   0  12        1.08        1.76      1.36 o 
   2   0  12        5.62        4.07      3.16 o 
   3   0  12        1.48        0.98      1.38 o 
   4   0  12        1.45        0.90      1.99 o 
  -3   1  12        0.93        2.55      1.48 o 
  -2   1  12        0.11        1.40      1.66 o 
  -1   1  12        0.20        2.20      1.69 o 
   0   1  12        2.37        3.60      2.57 o 
   1   1  12       10.07       10.26      3.17 o 
   2   1  12        0.31        1.26      1.28 o 
   3   1  12        0.01        2.05      1.45 o 
   4   1  12        3.74        2.28      1.22 o 
  -3   2  12        0.05        0.76      1.39 o 
  -2   2  12        0.29        3.26      1.08 o 
  -1   2  12        0.01        0.31      1.34 o 
   0   2  12        2.70        4.62      2.34 o 
   1   2  12        7.78        9.82      1.76 o 
   2   2  12        0.82        0.51      1.77 o 
   3   2  12        0.59        2.24      1.55 o 
   4   2  12        0.03        1.54      1.13 o 
   5   2  12        0.18        1.23      1.84 o 
  -3   3  12        0.15        2.33      1.68 o 
  -2   3  12        0.04        2.58      1.32 o 
  -1   3  12        6.42        5.09      1.90 o 
   0   3  12        0.52        2.51      2.27 o 
   1   3  12        1.47        2.22      1.24 o 
   2   3  12       17.34       16.68      2.53 o 
   3   3  12        3.33        4.42      1.58 o 
   4   3  12        1.30        2.19      1.68 o 
   5   3  12        0.14        1.03      0.97 o 
  -2   4  12        0.21        1.04     30.03 o 
  -1   4  12        7.65        8.10      2.31 o 
   0   4  12        1.53        3.26      1.62 o 
   1   4  12        1.13        0.94      0.75 o 
   2   4  12        0.03        1.60      0.96 o 
   3   4  12        4.02        4.31      2.56 o 
   4   4  12        2.33        3.10      1.36 o 
   5   4  12        3.26        2.13      1.36 o 
  -2   5  12        0.32        1.16      1.10 o 
  -1   5  12        0.92        2.19      4.08 o 
   0   5  12        4.73       10.08      2.71 o 
   1   5  12        0.00        2.62      1.38 o 
   2   5  12        0.59        0.39      1.14 o 
   3   5  12        0.34        0.33      0.64 o 
   4   5  12        5.46        5.73      2.35 o 
   5   5  12        4.63        2.53      1.09 o 
   6   5  12        1.19       -0.02      1.52 o 
  -1   6  12        1.81        4.01      1.74 o 
   0   6  12        0.77       -0.92      1.53 o 
   1   6  12        4.67        4.48      1.21 o 
   2   6  12        0.07        0.70      0.68 o 
   3   6  12        2.23        2.78      1.27 o 
   4   6  12        0.05        1.04      1.54 o 
   5   6  12        2.16        1.06      1.34 o 
   1   7  12        3.18       -0.06      1.88 o 
   2   7  12        0.04        4.12      2.81 o 
   3   7  12        2.70        3.03      2.25 o 
   4   7  12        1.13       -0.96      1.78 o 
   5   7  12        0.06        3.09      1.59 o 
  -1  -1  13        0.85        4.27      1.91 o 
   0  -1  13        0.08       -0.74      1.15 o 
   1  -1  13        0.85        0.94      1.28 o 
  -2   0  13        0.01        0.37      1.43 o 
  -1   0  13        0.82        2.90      1.61 o 
   0   0  13        4.25        5.82      2.30 o 
   1   0  13        0.03        0.67      1.53 o 
   2   0  13        0.17        2.19      2.61 o 
  -2   1  13        0.01        1.36      1.19 o 
  -1   1  13        7.13        7.96      3.04 o 
   0   1  13        0.10        0.11      2.81 o 
   1   1  13        2.18        2.34      1.76 o 
   2   1  13        2.54        6.31      1.80 o 
   3   1  13        0.14        0.53      1.09 o 
  -2   2  13        0.01        1.82      2.53 o 
  -1   2  13        0.74        2.45      1.69 o 
   0   2  13        0.13        0.55      1.71 o 
   1   2  13        0.11       -0.21      2.62 o 
   2   2  13        0.67        3.30      1.46 o 
   3   2  13        2.19        2.15      1.50 o 
   4   2  13        0.15        1.82      1.31 o 
  -2   3  13        0.00        1.61      1.42 o 
  -1   3  13        0.00        0.81      1.16 o 
   0   3  13        0.36        1.11      2.27 o 
   1   3  13        0.02       -1.20      1.20 o 
   2   3  13        2.22        2.27      1.31 o 
   3   3  13        2.00        5.17      1.53 o 
   4   3  13        0.64        0.70      1.07 o 
  -1   4  13        0.43        1.03      1.03 o 
   0   4  13        0.11       -1.33      1.33 o 
   1   4  13        2.68        0.89      1.04 o 
   2   4  13        0.26        2.09      1.51 o 
   3   4  13        0.55       -1.06      1.06 o 
   4   4  13        4.21        2.34      1.43 o 
   5   4  13        1.00        2.42      1.68 o 
  -1   5  13        4.59        6.83      2.55 o 
   0   5  13        0.71        0.58      2.09 o 
   1   5  13        4.12        5.37      2.25 o 
   2   5  13        0.91        2.50      0.96 o 
   3   5  13        0.15        4.17      1.96 o 
   4   5  13        0.19        2.91      1.86 o 
   1   6  13        0.86        2.17      1.67 o 
   2   6  13        2.39       15.68      7.80 o 
   3   6  13        0.01        1.90      2.09 o 
   4   6  13        0.08        0.98      1.66 o 
   1   1  14        0.84       -0.21      1.84 o 
   0   2  14        0.15        0.87      3.11 o 
   1   2  14        3.24        4.83      1.93 o 
   2   2  14        0.15        1.00      1.51 o 
   0   3  14        0.03        2.89      1.79 o 
   1   3  14        0.17        1.50      1.37 o 
   2   3  14        0.06        1.47      1.59 o 
   3   3  14        0.01        3.54      1.62 o 
   0   4  14        0.00       -0.47      1.58 o 
   1   4  14        0.06        1.48      1.34 o 
   2   4  14        0.08        0.94      0.83 o 
   3   4  14        0.03        1.07      1.95 o 
   2   5  14        0.18        1.33      1.45 o 
                                                 
